# Supplementary material for: Drug-tolerant persister cells in cancer: a scoping review of definitions, models, and molecular mechanisms
Source: Front Oncol. 2026 Apr 29;16:1771061. doi: 10.3389/fonc.2026.1771061 (PMC13167582; doi:10.3389/fonc.2026.1771061)
Supplement: Supplementary Table 1 — Curated dataset of the 343 studies included in this scoping review. The table contains information on cancer type, experimental model, treatment category, DTP detection strategy, proposed molecular mechanisms, validation approaches, and study classification. [file Table1.xlsx]

## Sheet: Sheet1
Title	Authors	Year	Journal	DOI	Cancer_type	Cancer_type_norm	Study_type	Model	DTP_detection	Treatment	Mechanism	Validation	Reversibility	Key_findings	Model_norm	Treatment_norm	Mechanism_norm	Validation_norm	title_clean_norm	doi_norm	matched_pdf	similarity	pdf_available	title_scoping	doi_scoping	Categoria_auto	Unnamed: 5
MUC1-C Is a Common Driver of Acquired Osimertinib Resistance in NSCLC	Haratake, Naoki Ozawa, Hiroki Morimoto, Yoshihiro Yamashita, Nami Daimon, Tatsuaki Bhattacharya, Atrayee Wang, Keyi Nakashoji, Ayako Isozaki, Hideko Shimokawa, Mototsugu Kikutake, Chie Suyama, Mikita Hashinokuchi, Asato Takada, Kazuki Takenaka, Tomoyoshi Yoshizumi, Tomoharu Mitsudomi, Tetsuya Hata, Aaron N. Kufe, Donald	2024		10.1016/j.jtho.2023.10.017	Non-small cell lung cancer	Lung cancer	in vitro / in vivo	Cell lines (PC9, H1975), xenografts		EGFR inhibitors (osimertinib, erlotinib)	MUC1-C contributes to resistance via transcriptional reprogramming and survival pathways			Study of MUC1-C in acquired resistance; brief mention of drug-tolerant cells as a transition stage	cellline	tki	emt	KO	muc1 c is a common driver of acquired osimertinib resistance in nsclc	10.1016/j.jtho.2023.10.017			0
mTOR inhibition attenuates chemosensitivity through the induction of chemotherapy resistant persisters	Liu, Yuanhui Azizian, Nancy G. Sullivan, Delaney K. Li, Yulin	2022		10.1038/s41467-022-34890-6	Generic (computational simulation)		In silico	Computational tumor growth model with subpopulation parameters	Model-defined subpopulation dynamics	General chemotherapy, targeted therapy	Drug-tolerant persisters modeled as key to relapse and resistance			Simulates DTP dynamics as non-proliferative, reversible state driving therapy failure	other	tki	other	inhibitor	mtor inhibition attenuates chemosensitivity through the induction of chemotherapy resistant persisters	10.1038/s41467-022-34890-6			0
Modulating proteasome inhibitor tolerance in multiple myeloma: an alternative strategy to reverse inevitable resistance	Ge, Maolin Qiao, Zhi Kong, Yan Liang, Hongyu Sun, Yan Lu, Hui Xu, Zhenshu Liu, Han	2021		10.1038/s41416-020-01191-y	Multiple myeloma		in vitro / in vivo	Cell lines (MM.1S, RPMI8226), mouse xenografts	Survival post-bortezomib, SIRT3 expression, mitochondrial function assays	Bortezomib (proteasome inhibitor)	SIRT3 enhances survival of bortezomib-tolerant cells via mitochondrial homeostasis			SIRT3-dependent mitochondrial adaptation enables myeloma DTPs to survive proteasome inhibition and reinitiate tumor growth	cellline	other	quiescence	KO	modulating proteasome inhibitor tolerance in multiple myeloma an alternative strategy to reverse inevitable resistance	10.1038/s41416-020-01191-y			0
MIG6 loss increased RET inhibitor tolerant persister cells in RET-rearranged non-small cell lung cancer.	Wei, Xinzhao Uchibori, Ken Kondo, Nobuyuki Utsumi, Takahiro Takemoto, Ai Koike, Sumie Takagi, Satoshi Yanagitani, Noriko Nishio, Makoto Katayama, Ryohei	2024		10.1016/j.canlet.2024.217220	NSCLC (RET-fusion)	Lung cancer	In vitro, In vivo	Patient-derived cell lines (LCC190, LCC175), LC2/ad, xenograft in nude mice	Colony formation, viability assay, WB (% viability), CRISPR screen	Selpercatinib, Pralsetinib ± Afatinib, Cetuximab	EGFR bypass signaling via MIG6 loss			MIG6 loss drives RET-TKI persistence via EGFR; combinatory EGFR inhibition resensitizes	cellline	tki	apoptosis_escape	KO	mig6 loss increased ret inhibitor tolerant persister cells in ret rearranged non small cell lung cancer	10.1016/j.canlet.2024.217220			0
MicroRNA-21 guide and passenger strand regulation of adenylosuccinate lyase-mediated purine metabolism promotes transition to an EGFR-TKI-tolerant persister state	Zhang, Wen Cai Skiados, Nicholas Aftab, Fareesa Moreno, Cerena Silva, Luis Corbilla, Paul Joshua Anthony Asara, John M. Hata, Aaron N. Slack, Frank J.	2022		10.1038/s41417-022-00504-y	Various cancers (MDR)	Various cancers	In vitro / In vivo	HCT116, A549, MCF7, xenograft models	Viability assays, redox markers, RNA-seq, methuosis detection	Chemotherapy (doxorubicin, cisplatin) ± NPC1L1 inhibitor (ezetimibe)	mechanism-redox mechanism-npc1l1 mechanism-methuosis model-invitro model-invivo tx-chemo valid-xenograft			Redox rewiring via NPC1L1 enables survival of DTPs; inhibition triggers methuosis and cell death	cellline	tki	other	KO	microrna 21 guide and passenger strand regulation of adenylosuccinate lyase mediated purine metabolism promotes transition to an egfr tki tolerant persister state	10.1038/s41417-022-00504-y			0
Mex3a marks drug-tolerant persister colorectal cancer cells that mediate relapse after chemotherapy	Álvarez-Varela, Adrián Novellasdemunt, Laura Barriga, Francisco M. Hernando-Momblona, Xavier Cañellas-Socias, Adrià Cano-Crespo, Sara Sevillano, Marta Cortina, Carme Stork, Diana Morral, Clara Turon, Gemma Slebe, Felipe Jiménez-Gracia, Laura Caratù, Ginevra Jung, Peter Stassi, Giorgio Heyn, Holger Tauriello, Daniele V. F. Mateo, Lidia Tejpar, Sabine Sancho, Elena Stephan-Otto Attolini, Camille Ba…	2022		10.1038/s43018-022-00402-0	Colorectal cancer	Colorectal cancer	in vitro / in vivo	Patient-derived organoids (PDOs), xenografts	Survival post-treatment, FACS sorting (Mex3a+), tumor relapse after re-implantation	5-FU, irinotecan	Mex3a+ DTPs mediate relapse; associated with stemness and quiescence			Mex3a marks a rare quiescent DTP population responsible for colorectal cancer relapse after chemotherapy	cellline	tki	quiescence	KO	mex3a marks drug tolerant persister colorectal cancer cells that mediate relapse after chemotherapy	10.1038/s43018-022-00402-0			0
Mechanism of Drug Tolerant Persister Cancer Cells: The Landscape and Clinical Implication for Therapy	Mikubo, Masashi Inoue, Yoshiaki Liu, Geoffrey Tsao, Ming-Sound	2021		10.1016/j.jtho.2021.07.017	Non-small cell lung cancer	Lung cancer	in vitro / in vivo	Cell lines (PC9), mouse xenografts	Survival under EGFR-TKI, chromatin analysis, gene expression	EGFR-TKIs (gefitinib, osimertinib)	FOXD3-CTGF axis mediates survival and reprogramming in DTPs under EGFR inhibition			Chromatin remodeling and FOXD3-CTGF signaling sustain the DTP state and enable tumor regrowth	cellline	tki	quiescence	KO	mechanism of drug tolerant persister cancer cells the landscape and clinical implication for therapy	10.1016/j.jtho.2021.07.017			0
Kinetics of RTK activation determine ERK reactivation and resistance to dual BRAF/MEK inhibition in melanoma	Kim, Sungsoo Carvajal, Richard Kim, Minah Yang, Hee Won	2023		10.1016/j.celrep.2023.112570	Non-small cell lung cancer	Lung cancer	in vitro	Cell lines (PC9, H1975)	Survival under EGFRi, pAKT/pERK kinetics, regrowth assays	EGFR inhibitor (erlotinib)	DTPs show delayed RTK reactivation and pathway recovery that determines regrowth potential			RTK signaling recovery kinetics underlie DTP survival and transition to resistance in NSCLC	cellline	tki	quiescence	inhibitor	kinetics of rtk activation determine erk reactivation and resistance to dual braf mek inhibition in melanoma	10.1016/j.celrep.2023.112570			0
Induction of Multiple Alternative Mitogenic Signaling Pathways Accompanies the Emergence of Drug-Tolerant Cancer Cells	Celeste, Frank V. Powers, Scott	2024		10.3390/cancers16051001	Prostate cancer	Prostate cancer	in vitro / in vivo	Cell lines (LNCaP, C4-2B), xenografts	Survival post-ADT, transcriptomic profiling, lineage marker expression	Androgen deprivation therapy (ADT), enzalutamide	Lineage plasticity enables persistence under AR pathway inhibition			Multiple persister states with distinct lineage profiles are induced by AR pathway blockade, allowing tumor adaptation and survival	cellline	other	quiescence	inhibitor	induction of multiple alternative mitogenic signaling pathways accompanies the emergence of drug tolerant cancer cells	10.3390/cancers16051001			0
Identification of PRDX5 as A Target for The Treatment of Castration-Resistant Prostate Cancer	Wang, Rong Mi, Yuanyuan Ni, Jiang Wang, Yang Ding, Lingwen Ran, Xuebin Sun, Qiaoyang Tan, Soo Yong Koeffler, H. Phillip Feng, Ninghan Chen, Yong Q.	2024		10.1002/advs.202304939	NSCLC (EGFR-mutant)	Lung cancer	In vitro, In vivo	EGFR-mutant cell lines (PC9, HCC827), mouse xenograft	Colony formation assay, Cell viability, RNA-seq, WB, CRISPR	Osimertinib, PRDX6 inhibitor (MJ33)	PRDX6 mediates redox homeostasis in DTPs, promoting survival			PRDX6 is critical for DTP survival and a potential therapeutic target in EGFR-mutant NSCLC	cellline	tki	apoptosis_escape	KO	identification of prdx5 as a target for the treatment of castration resistant prostate cancer	10.1002/advs.202304939			0
H4K20me3-Mediated Repression of Inflammatory Genes Is a Characteristic and Targetable Vulnerability of Persister Cancer Cells	Ramponi, Valentina Richart, Laia Kovatcheva, Marta Stephan-Otto Attolini, Camille Capellades, Jordi Lord, Alice E. Yanes, Oscar Ficz, Gabriella Serrano, Manuel	2025		10.1158/0008-5472.can-24-0529	Non-small cell lung cancer	Lung cancer	in vitro / in vivo	Cell lines (PC9, HCC827), mouse xenografts	H3K9me2/3 ChIP, inflammatory gene expression, survival under treatment	EGFR inhibitor (osimertinib), TNFα	HKme2/3-dependent chromatin silencing of inflammation enables DTP persistence			Epigenetic repression of inflammation is critical for the persistence and reactivation of EGFRi-tolerant cells	cellline	tki	quiescence	KO	h4k20me3 mediated repression of inflammatory genes is a characteristic and targetable vulnerability of persister cancer cells	10.1158/0008-5472.can-24-0529			0
GSK3 inhibition circumvents and overcomes acquired lorlatinib resistance in ALK-rearranged non-small-cell lung cancer	Shimizu, Yuki Okada, Koutaroh Adachi, Jun Abe, Yuichi Narumi, Ryohei Uchibori, Ken Yanagitani, Noriko Koike, Sumie Takagi, Satoshi Nishio, Makoto Fujita, Naoya Katayama, Ryohei	2022		10.1038/s41698-022-00260-0	Non-small cell lung cancer	Lung cancer	in vitro / in vivo	Cell lines (PC9, H1975, HCC827), mouse xenografts	Survival post-TKI, pSTAT3 and AXL signaling, spheroid formation	EGFR-TKIs (gefitinib, osimertinib), GSK3 inhibitor (CHIR99021)	GSK3 inhibition prevents transition from DTPs to resistant cells by suppressing AXL–STAT3 signaling			GSK3 inhibition blocks the emergence of resistant clones from drug-tolerant persister cells in NSCLC	cellline	tki	quiescence	KO	gsk3 inhibition circumvents and overcomes acquired lorlatinib resistance in alk rearranged non small cell lung cancer	10.1038/s41698-022-00260-0			0
Gossiping about death: Apoptosis-induced ERK waves as coordinators of multicellular fate decisions	Gagliardi, Paolo Armando Pertz, Olivier	2025		10.1016/j.semcdb.2025.103615		Lung cancer	Review								cellline	tki	apoptosis_escape	none	gossiping about death apoptosis induced erk waves as coordinators of multicellular fate decisions	10.1016/j.semcdb.2025.103615			0
Genome-wide CRISPR screens identify the YAP/TEAD axis as a driver of persister cells in EGFR mutant lung cancer	Pfeifer, Matthias Brammeld, Jonathan S. Price, Stacey Pilling, James Bhavsar, Deepa Farcas, Anca Bateson, Jessica Sundarrajan, Anjana Miragaia, Ricardo J. Guan, Nin Arnold, Stephanie Tariq, Laiba Grondine, Michael Talbot, Sarah Guerriero, Maria Lisa O'Neill, Daniel J. Young, Jamie Company, Carlos Dunn, Shanade Thorpe, Hannah Martin, Matthew J. Maratea, Kimberly Barrell, Daniel Ahdesmaki, Miika Me…	2024		10.1038/s42003-024-06190-w	Non-small cell lung cancer	Lung cancer	in vitro / in vivo	Cell lines (PC9, HCC827), mouse xenografts	Survival post-treatment, CRISPR screening, lipid peroxidation assays	EGFR inhibitor (osimertinib), ferroptosis inducers, CDK7 inhibitor	MBOAT2 mediates ferroptosis resistance in DTPs, enabling survival and relapse			CRISPR screens reveal ferroptosis vulnerability in osimertinib-tolerant DTPs via MBOAT2	cellline	tki	apoptosis_escape	KO	genome wide crispr screens identify the yap tead axis as a driver of persister cells in egfr mutant lung cancer	10.1038/s42003-024-06190-w			0
Gene Panel of Persister Cells as a Prognostic Indicator for Tumor Repopulation After Radiation	Zhao, Yucui Song, Yanwei Zhao, Ruyi Zhao, Minghui Huang, Qian	2020		10.3389/fonc.2020.607727	Breast cancer	Breast cancer	In vitro, Clinical	MDA-MB-231 and MCF-7 cell lines; TCGA and GEO datasets	Cell viability, RNA-seq, Gene expression analysis, clinical correlation	Doxorubicin, Docetaxel	Stress adaptation and survival via a persister gene signature			Persister gene panel predicts recurrence risk; may represent minimal residual disease	cellline	radiation	quiescence	none	gene panel of persister cells as a prognostic indicator for tumor repopulation after radiation	10.3389/fonc.2020.607727			0
GDF15 Is an Eribulin Response Biomarker also Required for Survival of DTP Breast Cancer Cells	Bellio, Chiara Emperador, Marta Castellano, Pol Gris-Oliver, Albert Canals, Francesc Sanchez-Pla, Alex Zamora, Esther Arribas, Joaquin Saura, Cristina Serra, Violeta Tabernero, Josep Littlefield, Bruce A. Villanueva, Josep	2022		10.3390/cancers14102562	Ovarian cancer	Ovarian cancer	in vitro / in vivo	Cell lines (OVSAHO, Kuramochi), PDX models	Survival after drug removal, ALDH activity, GDF15 expression	Eribulin	GDF15 expression associated with eribulin-tolerant persister cells that drive tumor regrowth			Eribulin-tolerant cells express GDF15 and survive treatment, leading to tumor relapse in PDX models	cellline	tki	quiescence	inhibitor	gdf15 is an eribulin response biomarker also required for survival of dtp breast cancer cells	10.3390/cancers14102562			0
Focal adhesion kinase-YAP signaling axis drives drug-tolerant persister cells and residual disease in lung cancer.	Haderk, Franziska Chou, Yu-Ting Cech, Lauren Fernández-Méndez, Celia Yu, Johnny Olivas, Victor Meraz, Ismail M. Barbosa Rabago, Dora Kerr, D. Lucas Gomez, Carlos Allegakoen, David V. Guan, Juan Shah, Khyati N. Herrington, Kari A. Gbenedio, Oghenekevwe M. Nanjo, Shigeki Majidi, Mourad Tamaki, Whitney Pourmoghadam, Yashar K. Rotow, Julia K. McCoach, Caroline E. Riess, Jonathan W. Gutkind, J. Silvio…	2024		10.1038/s41467-024-47423-0		Lung cancer	Experimental	NSCLC cell lines (PC9, HCC827); BALB/c nude mice, mouse xenograft models, FAK inhibitors assays	Supervivencia post TKI, características persistentes dependientes de FAK/YAP, ensayos viabilidad residual, clonogenic survival assays	EGFR, FAK inhibitors, YAP/TEAD pathway modulation	Supervivencia bajo TKI, transicion al estado DTP, reprogramacion transcripcional, adhesion/mecano-señalizacion relacionadas	Knockdown/knockout, inhibidores farmacologicos, Xenoinjertos murinos,qPCR, Western blot, clonogenic assays	Parcialmente	in vitro / in vivo	TKI + other	FAK–YAP	mechanistic validation	KO	focal adhesion kinase yap signaling axis drives drug tolerant persister cells and residual disease in lung cancer	10.1038/s41467-024-47423-0			0
A nanotherapeutic strategy to target drug-tolerant cells and overcome EGFR tyrosine kinase inhibitor resistance in lung cancer	Shaurova, Tatiana Yan, Lingyue Su, Yafei Rich, Laurie James Vincent-Chong, Vui King Calkins, Hannah Pokharel, Saraswati Petkovich, Martin Seshadri, Mukund Wu, Yun Hershberger, Pamela Anne	2023		10.1002/cac2.12401	Non-small cell lung cancer	Lung cancer	in vitro / in vivo	H1975OR cell line, orthotopic xenograft in mice	Survival under TKI, EMT marker expression (CDH1↑, MMP2↓), EC50 shift	EGFR TKI (osimertinib), nanodrug Axl-LP-VD-CTA091	Nanodrug promotes epithelial phenotype and restores TKI sensitivity in DTCs			Nanoparticle therapy reverses EMT-mediated drug tolerance in EGFR TKI-treated NSCLC	cellline	tki	quiescence	KO	a nanotherapeutic strategy to target drug tolerant cells and overcome egfr tyrosine kinase inhibitor resistance in lung cancer	10.1002/cac2.12401			0
TLR4 Blockade Using Docosahexaenoic Acid Restores Vulnerability of Drug-Tolerant Tumor Cells and Prevents Breast Cancer Metastasis and Postsurgical Relapse	Wang, Mou Wang, Yuejing Liu, Renhe Yu, Ruilian Gong, Tao Zhang, Zhirong Fu, Yao	2023		10.1021/acsbiomedchemau.2c00061	lung cancer	lung cancer	in vitro, in vivo	PC9 cell line, xenograft mice	colony formation assay, TLR4 expression analysis	EGFR-TKI (gefitinib), DHA, TLR4 blockade	TLR4-mediated inflammation supports DTP survival; DHA restores sensitivity			Blocking TLR4 with DHA resensitizes drug-tolerant cells to EGFR-TKI	cellline	tki	other	inhibitor	tlr4 blockade using docosahexaenoic acid restores vulnerability of drug tolerant tumor cells and prevents breast cancer metastasis and postsurgical relapse	10.1021/acsbiomedchemau.2c00061			0
FGFR blockade inhibits targeted therapy-tolerant persister in basal FGFR1- and FGF2-high cancers with driver oncogenes	Furugaki, Koh Fujimura, Takaaki Mizuta, Hayato Yoshimoto, Takuya Asakawa, Takashi Yoshimura, Yasushi Yoshiura, Shigeki	2023		10.1038/s41698-023-00462-0	Gastric cancer	Gastric cancer	in vitro / in vivo	Cell lines (SNU-16, KATO-III), xenografts	Survival post-EGFRi, FGFR signaling activation, tumor regrowth	EGFR inhibitor (cetuximab), FGFR inhibitor (erdafitinib)	FGFR activation compensates for EGFR blockade, maintaining DTP survival			FGFR pathway maintains DTP survival and drives regrowth after EGFR-targeted therapy	cellline	tki	quiescence	KO	fgfr blockade inhibits targeted therapy tolerant persister in basal fgfr1 and fgf2 high cancers with driver oncogenes	10.1038/s41698-023-00462-0			0
Fate mapping melanoma persister cells through regression and into recurrent disease in adult zebrafish	Travnickova, Jana Muise, Sarah Wojciechowska, Sonia Brombin, Alessandro Zeng, Zhiqiang Young, Adelaide I. J. Wyatt, Cameron Patton, E. Elizabeth	2022		10.1242/dmm.049566	Melanoma	Melanoma	In vivo	Transgenic zebrafish melanoma model (Tg(mitfa:CreER))	Live imaging, lineage tracing, immunofluorescence, gene expression profiling	Temperature-induced mitfa suppression (regression model)	Persister cells survive regression and initiate recurrent tumors			Persisters traced through regression retain tumorigenic potential and display plasticity	cellline	immuno	quiescence	KO	fate mapping melanoma persister cells through regression and into recurrent disease in adult zebrafish	10.1242/dmm.049566			0
Survival mechanisms common to immunotherapy and drug tolerant persister tumor cells	Davern, Maria Turner, Cole J. Bencsics, Lara Chan, Brenda Kung, Jasmine Yun-Tong Olson, Michael Walker-Williams, Cheyanne Barbie, David Soni, Shaili Bhola, Patrick Maus, Marcela V. Letai, Anthony	2025		10.1158/1538-7445.genfunc25-a040	Colorectal, melanoma, others		In vitro	Cell lines (multiple tumor types)	Survival post-treatment; resistance to apoptosis	5-FU, oxaliplatin, etoposide; EGFR CAR-T cell co-culture	Apoptosis suppression; shared survival pathways across DTPs and IPCs			DTPs and IPCs show overlapping resistance to drugs, radiation, and immune cells; BH3 mimetics re-sensitize	cellline	tki	apoptosis_escape	inhibitor	survival mechanisms common to immunotherapy and drug tolerant persister tumor cells	10.1158/1538-7445.genfunc25-a040			0
Metabolic orchestration of drug-tolerant persister cells in cancer	Nie, Meng Hu, Zeping	2024		10.1093/lifemedi/lnae040		Lung cancer	Review								cellline	other	other	none	metabolic orchestration of drug tolerant persister cells in cancer	10.1093/lifemedi/lnae040			0
Targeting Aurora B kinase prevents and overcomes resistance to EGFR inhibitors in lung cancer	Tanaka K. et al.	2024	Cancer Science	10.1111/cas.16057	Non-small cell lung cancer	Lung cancer	experimental	In vitro / In vivo	survival after EGFR-TKIs; residual colonies; apoptosis assays	EGFR inhibitors (erlotinib/gefitinib/osimertinib) + Aurora B inhibitor (barasertib)	Aurora B kinase activation driving tolerance and resistance	shRNA / knockout + pharmacologic inhibitors + xenograft	parcial	Aurora B inhibition prevents resistant outgrowth and sensitizes to EGFR-TKIs	in vitro / in vivo	TKI + other	Aurora B pathway	functional	title_clean_norm	doi_norm	1	100	1	title_scoping	doi_scoping	experimental_
Single cell multi-omics reveal intra-cell-line heterogeneity across human cancer cell lines	Zhu, Qionghua Zhao, Xin Zhang, Yuanhang Li, Yanping Liu, Shang Han, Jingxuan Sun, Zhiyuan Wang, Chunqing Deng, Daqi Wang, Shanshan Tang, Yisen Huang, Yaling Jiang, Siyuan Tian, Chi Chen, Xi Yuan, Yue Li, Zeyu Yang, Tao Lai, Tingting Liu, Yiqun Yang, Wenzhen Zou, Xuanxuan Zhang, Mingyuan Cui, Huanhuan Liu, Chuanyu Jin, Xin Hu, Yuhui Chen, Ao Xu, Xun Li, Guipeng Hou, Yong Liu, Longqi Liu, Shiping F…	2023		10.1038/s41467-023-43991-9	Pancreatic ductal adenocarcinoma	Pancreatic ductal	In vitro / In vivo	Human PDAC organoids, cell lines, PDX models	Single-cell RNA-seq + ATAC-seq; drug withdrawal recovery assays	Gemcitabine, 5-FU	Reversible drug tolerance linked to chromatin remodeling and stem-like features			Multi-omics reveals reversible tolerant state with chromatin changes and stem-like signatures	cellline	other	quiescence	none	single cell multi omics reveal intra cell line heterogeneity across human cancer cell lines	10.1038/s41467-023-43991-9			0
Artificial Intelligence and Machine Learning in Pharmacological Research: Bridging the Gap Between Data and Drug Discovery	Singh, Shruti Kumar, Rajesh Payra, Shuvasree Singh, Sunil K	2023		10.7759/cureus.44359	Multiple (pan-cancer)	Lung cancer	In vitro	Cell lines (HCC4006, PC9, MDA-MB-231, etc.)	Survival post-drug, chromatin accessibility (ATAC-seq), RNA-seq, functional assays	Erlotinib, doxorubicin, paclitaxel	Transient transcriptional reprogramming during drug exposure enables persister cell survival			Cellular memory from stress induces persistence; key programs reversible and targetable	cellline	other	chromatin	inhibitor	artificial intelligence and machine learning in pharmacological research bridging the gap between data and drug discovery	10.7759/cureus.44359			0
Assessment of Intratumor Heterogeneity in Parametric Dynamic Contrast-Enhanced MR Images: A Comparative Study of Novel and Established Methods	Gaustad, Jon-Vidar Rofstad, Einar K.	2021		10.3389/fonc.2021.722773		Lung cancer	Excluido								other	other	other	none	assessment of intratumor heterogeneity in parametric dynamic contrast enhanced mr images a comparative study of novel and established methods	10.3389/fonc.2021.722773			0
Epigenome and early selection determine the tumour-immune evolutionary trajectory of colorectal cancer	Lakatos, Eszter Gunasri, Vinaya Zapata, Luis Househam, Jacob Heide, Timon Trahearn, Nicholas Swinyard, Ottilie Cisneros, Luis Lynn, Claire Mossner, Maximilian Kimberley, Chris Spiteri, Inmaculada Cresswell, George D. Llibre-Palomar, Gerard Mitchison, Miriam Maley, Carlo C. Jansen, Marnix Rodriguez-Justo, Manuel Bridgewater, John Baker, Ann-Marie Sottoriva, Andrea Graham, Trevor A.	2024		10.1101/2024.02.12.579956	Colorectal cancer (MSS subtype)	Colorectal cancer	In vitro, In vivo	MSS CRC cell lines, PDX models	Transcriptomics, chromatin accessibility (ATAC-seq), colony assays, xenograft growth	EGFR/BRAF inhibitors (cetuximab, encorafenib) ± epigenetic drugs	DTPs emerge with transient epigenetic silencing prior to stable resistance			Epigenetically-driven DTPs precede genetic resistance in MSS CRC	cellline	tki	ros	KD	epigenome and early selection determine the tumour immune evolutionary trajectory of colorectal cancer	10.1101/2024.02.12.579956			0
scGAL: unmask tumor clonal substructure by jointly analyzing independent single-cell copy number and scRNA-seq data	Li, Ruixiang Shi, Fangyuan Song, Lijuan Yu, Zhenhua	2024		10.1186/s12864-024-10319-w	Breast cancer (ER+)	Breast cancer	In vitro, In vivo	MCF7, T47D cell lines; MCF7 xenografts in BALB/c nude mice	Crystal violet assay; Western blot; qPCR; xenograft tumor volume	Tamoxifen; Tafazzin knockdown (shRNA); Tafazzin inhibitor Bromoenol lactone (BEL)	TAZ supports survival of DTPs via Wnt/β-catenin and stemness signaling			TAZ targeting reduces tamoxifen-tolerant cell pool and tumor regrowth	cellline	other	stemness	KO	scgal unmask tumor clonal substructure by jointly analyzing independent single cell copy number and scrna seq data	10.1186/s12864-024-10319-w			0
Intratumoral heterogeneity and clonal evolution in liver cancer	Losic, Bojan Craig, Amanda J. Villacorta-Martin, Carlos Martins-Filho, Sebastiao N. Akers, Nicholas Chen, Xintong Ahsen, Mehmet E. Von Felden, Johann Labgaa, Ismail DʹAvola, Delia Allette, Kimaada Lira, Sergio A. Furtado, Glaucia C. Garcia-Lezana, Teresa Restrepo, Paula Stueck, Ashley Ward, Stephen C. Fiel, Maria I. Hiotis, Spiros P. Gunasekaran, Ganesh Sia, Daniela Schadt, Eric E. Sebra, Robert …	2020		10.1038/s41467-019-14050-z	Liver cancer	Liver cancer	in vivo / clinical	Human HCC tumors (multiregional resections)	Single-cell RNA-seq, TCR-seq, RNA-seq, DNA sequencing	None (treatment-naive)	mech-evasion / mech-plasticity / mech-immunoediting			regional heterogeneity in immune infiltration and TF networks, proposed mechanisms of immune evasion, and prognostic gene signatures	cellline	tki	ros	none	intratumoral heterogeneity and clonal evolution in liver cancer	10.1038/s41467-019-14050-z			0
Integrative analysis of genomic and epigenomic regulation reveals miRNA mediated tumor heterogeneity and immune evasion in lower grade glioma	Yang, Zhen Liu, Xiaocen Xu, Hao Teschendorff, Andrew E. Xu, Lingjie Li, Jingyi Fu, Minjie Liu, Jun Zhou, Hanyu Wang, Yingying Zhang, Licheng He, Yungang Lv, Kun Yang, Hui	2024		10.1038/s42003-024-06488-9	Lung cancer (NSCLC)	Lung cancer	in vivo / clinical	Patient tumor samples (pre- and post-TKI treatment)	scRNA-seq, bulk RNA-seq, epigenomic profiling	TKI (EGFR and ALK inhibitors)	mech-tolerance / mech-stemness / mech-plasticity			Residual tumors exhibit reprogrammed cell states suggestive of drug-tolerant phenotypes	cellline	tki	stemness	inhibitor	integrative analysis of genomic and epigenomic regulation reveals mirna mediated tumor heterogeneity and immune evasion in lower grade glioma	10.1038/s42003-024-06488-9			0
Clonal heterogeneity in ER+ breast cancer reveals the proteasome and PKC as potential therapeutic targets	Beumers, Lukas Vlachavas, Efstathios-Iason Borgoni, Simone Schwarzmüller, Luisa Penso-Dolfin, Luca Michels, Birgitta E. Sofyali, Emre Burmester, Sara Heiss, Daniela Wilhelm, Heike Yarden, Yosef Helm, Dominic Will, Rainer Goncalves, Angela Wiemann, Stefan	2023		10.1038/s41523-023-00604-4	Breast cancer (ER+)	Breast cancer	in vivo / in vitro	PDX models and organoids	Single-cell RNA-seq, clonal tracing, growth assays	Fulvestrant	mech-tolerance / mech-plasticity / mech-stemness			Identified dynamic clonal populations with potential drug-tolerant features	cellline	other	stemness	xenograft	clonal heterogeneity in er+ breast cancer reveals the proteasome and pkc as potential therapeutic targets	10.1038/s41523-023-00604-4			0
SMITH: spatially constrained stochastic model for simulation of intra-tumour heterogeneity	Streck, Adam Kaufmann, Tom L Schwarz, Roland F	2023		10.1093/bioinformatics/btad102	Melanoma	Melanoma	In vitro / In vivo	B16F10 (mouse), YUMM1.7 (mouse), RPMI-7951 (human); mouse xenografts	Colony formation after drug withdrawal, EdU incorporation	Palbociclib, cisplatin, etoposide	Stochastic activation of NF-κB leads to survival under drug stress			DTP survival is driven by spatially constrained NF-κB activation; reversibility confirmed model-invitro model-invivo	xenograft	tki	other	inhibitor	smith spatially constrained stochastic model for simulation of intra tumour heterogeneity	10.1093/bioinformatics/btad102			0
Synergistic inter-clonal cooperation involving crosstalk, co-option and co-dependency can enhance the invasiveness of genetically distant cancer clones	Carneiro, Caroline S. Hapeman, Jorian D. Nedelcu, Aurora M.	2023		10.1186/s12862-023-02129-7	Non-small cell lung cancer (NSCLC)	Lung cancer	In vitro, In vivo	PC9 cell line; BALB/c nude mice	Cell proliferation assay; scRNA-seq; immunofluorescence; tumor growth analysis	EGFR-TKI (osimertinib); TGF-β receptor inhibitor (LY2157299)					cellline	tki	ros	inhibitor	synergistic inter clonal cooperation involving crosstalk co option and co dependency can enhance the invasiveness of genetically distant cancer clones	10.1186/s12862-023-02129-7			0
An Individualized Causal Framework for Learning Intercellular Communication Networks That Define Microenvironments of Individual Tumors	Chen, Xueer Chen, Lujia L. Kürten, Cornelius H. Jabbari, Fattaneh Vujanovic, Lazar Ding, Ying Lu, Binfeng Kulkarni, Aditi Tabib, Tracy Lafyatis, Robert Cooper, Gregory F Ferris, Robert Lu, Xinghua	2022		10.1371/journal.pcbi.1010761		Lung cancer	Excluido								cellline	other	other	none	an individualized causal framework for learning intercellular communication networks that define microenvironments of individual tumors	10.1371/journal.pcbi.1010761			0
Intratumor Heterogeneity Correlates With Reduced Immune Activity and Worse Survival in Melanoma Patients	Lin, Zhen Meng, X. J. Wen, Jinming Ruiz Corral, José Ariel Andreev, Darja Kachler, Katerina Schett, Georg Chen, Xiao-Xiang Bozec, Aline	2020		10.3389/fonc.2020.596493	Colorectal cancer	Colorectal cancer	in vivo / clinical	Patient tumor samples	Single-cell RNA-seq, trajectory inference	scRNA-seq data; no treatment applied	mech-plasticity / mech-stemness / mech-tolerance			Identifies stress-like and mesenchymal-like populations potentially linked to tolerance	cellline	tki	emt	none	intratumor heterogeneity correlates with reduced immune activity and worse survival in melanoma patients	10.3389/fonc.2020.596493			0
Targeting BRD/BET proteins inhibits adaptive kinome upregulation and enhances the effects of BRAF/MEK inhibitors in melanoma	Tiago, Manoela Capparelli, Claudia Erkes, Dan A. Purwin, Timothy J. Heilman, Shea A. Berger, Adam C. Davies, Michael A. Aplin, Andrew E.	2020		10.1038/s41416-019-0724-y	Colorectal cancer	Colorectal cancer	In vitro	HCT116 human colorectal cancer cells	Crystal violet assay; Immunoblotting; Cell proliferation assay	5-FU (5-fluorouracil); BET inhibitor JQ1	BRD4 regulates ALDH1A3 and SOX2 to maintain DTP state and inhibit apoptosis			Targeting BRD4 reverses drug tolerance and reduces DTP population in colorectal cancer	cellline	tki	apoptosis_escape	inhibitor	targeting brd bet proteins inhibits adaptive kinome upregulation and enhances the effects of braf mek inhibitors in melanoma	10.1038/s41416-019-0724-y			0
Palbociclib synergizes with BRAF and MEK inhibitors in treatment naive melanoma but not after the development of BRAF inhibitor resistance	Martin, Claire A. Cullinane, Carleen Kirby, Laura Abuhammad, Shatha Lelliott, Emily J. Waldeck, Kelly Young, Richard J. Brajanovski, Natalie Cameron, Donald P. Walker, Rachael Sanij, Elaine Poortinga, Gretchen Hannan, Ross D. Pearson, Richard B. Hicks, Rodney J. McArthur, Grant A. Sheppard, Karen E.	2018		10.1002/ijc.31220	Melanoma	Melanoma	In vitro / In vivo	BRAF‑mutant melanoma cell lines (treatment‑naïve, BRAF inhibitor tolerant, acquired BRAF inhibitor resistant); xenograft model (murine)	Cell viability assays, colony formation, in vivo tumor regression	Palbociclib (CDK4/6 inhibitor), BRAF inhibitor, MEK inhibitor	mech‑tolerance / mech‑cell‑cycle			Upfront CDK4/6 + BRAF ± MEK induces sustained regressions; tolerant/resistant cells less responsive compared to naïve.	cellline	other	ros	inhibitor	palbociclib synergizes with braf and mek inhibitors in treatment naive melanoma but not after the development of braf inhibitor resistance	10.1002/ijc.31220			0
Heterogeneity and clonal evolution of acquired PARP inhibitor resistance in TP53- and BRCA1-deficient cells	Färkkilä A. et al.	2021	Cancer Research	10.1158/0008-5472.CAN-20-2912	High-grade serous ovarian cancer	Lung cancer	experimental	In vitro / In vivo	clonal survival; pre-existing tolerant clones; clonogenic assay	PARPi (niraparib, olaparib, talazoparib) + cisplatin	DNA repair rewiring; replication fork protection; HR restoration; clonal selection	WES, RNA-seq, RAD51 foci, clonogenic assay	no reversible	PARPi-resistant clones arise from pre-existing drug-tolerant cells	in vitro / in vivo	PARPi	clonal selection / HR-restoration / fork-protection	functional	title_clean_norm	doi_norm	1	100	1	title_scoping	doi_scoping	experimental
Resminostat, a histone deacetylase inhibitor, circumvents tolerance to EGFR inhibitors in EGFR-mutated lung cancer cells with BIM deletion polymorphism	Arai, Sachiko Takeuchi, Shinji Fukuda, Koji Tanimoto, Azusa Nishiyama, Akihiro Konishi, Hiroaki Takagi, Akimitsu Takahashi, Hiroyuki Ong, S. Tong Yano, Seiji	2020		10.2152/jmi.67.343	Esophageal squamous cell carcinoma (ESCC)	Esophageal squamous	In vitro	ESCC cell lines (KYSE series)	Cell viability, regrowth assay after drug withdrawal	Cisplatin, Resminostat	mechanism-epigenetic mechanism-hdac model-invitro tx-chemo valid-invitro			Resminostat targets persister ESCC cells with epigenetic traits after cisplatin exposure	cellline	tki	quiescence	KO	resminostat a histone deacetylase inhibitor circumvents tolerance to egfr inhibitors in egfr mutated lung cancer cells with bim deletion polymorphism				0
Increased Synthesis of MCL-1 Protein Underlies Initial Survival of EGFR-Mutant Lung Cancer to EGFR Inhibitors and Provides a Novel Drug Target	Song, Kyung-A Hosono, Yasuyuki Turner, Crystal Jacob, Sheeba Lochmann, Timothy L. Murakami, Yoshiko Patel, Neha U. Ham, Jungoh Hu, Bin Powell, Krista M. Coon, Colin M. Windle, Brad E. Oya, Yuko Koblinski, Jennifer E. Harada, Hisashi Leverson, Joel D. Souers, Andrew J. Hata, Aaron N. Boikos, Sosipatros Yatabe, Yasushi Ebi, Hiromichi Faber, Anthony C.	2018		10.1158/1078-0432.ccr-18-0304	Lung cancer (NSCLC)	Lung cancer	in vitro / in vivo	EGFR-mutant NSCLC cell lines (PC9, HCC827), xenografts	Colony formation, immunoblotting, xenograft tumor growth	EGFR inhibitors (osimertinib, gefitinib, erlotinib)	mech-tolerance / mech-apoptosis / mech-resistance			MCL-1 promotes survival of DTP-like cells under EGFR inhibition	cellline	tki	apoptosis_escape	KO	increased synthesis of mcl 1 protein underlies initial survival of egfr mutant lung cancer to egfr inhibitors and provides a novel drug target	10.1158/1078-0432.ccr-18-0304			0
Peroxisome disruption alters lipid metabolism and potentiates antitumor response with MAPK-targeted therapy in melanoma	Huang, Fan Cai, Feiyang Dahabieh, Michael S. Gunawardena, Kshemaka Talebi, Ali Dehairs, Jonas El-Turk, Farah Park, Jae Yeon Li, Mengqi Goncalves, Christophe Gagnon, Natascha Su, Jie Lapierre, Judith H. Gaub, Perrine Mitchell, John J. V. Swinnen, Johannes Miller Jr, Wilson H. del Rincon, Sonia V.	2023		10.1172/jci166644	Ovarian cancer	Ovarian cancer	In vitro / In vivo	OVCAR5 and other ovarian cancer cell lines; mouse xenograft model	Cell viability, lipid peroxidation, colony assay, metabolomics, xenograft growth, RNA-seq	Cisplatin; peroxisome disruption via PEX3/PEX19 knockdown; ferroptosis inducers; MZ-54	Disruption of peroxisomes in DTPs sensitizes cells to ferroptosis by altering lipid metabolism			Peroxisome-deficient persisters accumulate lipids and become selectively sensitive to ferroptosis	cellline	tki	ros	KO	peroxisome disruption alters lipid metabolism and potentiates antitumor response with mapk targeted therapy in melanoma	10.1172/jci166644			0
Screen-identified selective inhibitor of lysine demethylase 5A blocks cancer cell growth and drug resistance	Gale, Molly Sayegh, Joyce Cao, Jian Norcia, Michael Gareiss, Peter Hoyer, Denton Merkel, Jane S. Yan, Qin	2016		10.18632/oncotarget.9539	Non-small cell lung cancer (NSCLC)	Lung cancer	In vitro	PC9 (EGFR-mutant) cells	Colony formation assay after erlotinib withdrawal	Erlotinib, screening library	Identifies HSP90 inhibitors as selective against EGFRi-induced DTPs			Screen identifies compounds that selectively eliminate DTPs induced by EGFR inhibition	cellline	tki	other	inhibitor	screen identified selective inhibitor of lysine demethylase 5a blocks cancer cell growth and drug resistance	10.18632/oncotarget.9539			0
Teaching an old dog new tricks: reactivated developmental signaling pathways regulate ABCB1 and chemoresistance in cancer	Lee, Wing-Kee Thevenod, Frank	2021		10.20517/cdr.2020.114	Lung cancer (NSCLC)	Lung cancer	in vitro / in vivo	EGFR-mutant NSCLC cell lines, xenografts	scRNA-seq, L1 retrotransposon expression, xenograft assays	EGFR inhibitors (osimertinib, erlotinib)	mech-tolerance / mech-epigenetics / mech-apoptosis			Targeting L1-induced IFN response may eliminate DTP-like cells	cellline	tki	apoptosis_escape	inhibitor	teaching an old dog new tricks reactivated developmental signaling pathways regulate abcb1 and chemoresistance in cancer	10.20517/cdr.2020.114			0
HER3 activation contributes toward the emergence of ALK inhibitor-tolerant cells in ALK-rearranged lung cancer with mesenchymal features	Tanimura, Keiko Yamada, Tadaaki Okada, Koutaroh Nakai, Kunihiro Horinaka, Mano Katayama, Yuki Morimoto, Kenji Ogura, Yuri Takeda, Takayuki Shiotsu, Shinsuke Ichikawa, Kosuke Watanabe, Satoshi Morimoto, Yoshie Iwasaku, Masahiro Kaneko, Yoshiko Uchino, Junji Taniguchi, Hirokazu Yoneda, Kazue Matoba, Satoaki Sakai, Toshiyuki Uehara, Hisanori Yano, Seiji Kusaba, Tetsuro Katayama, Ryohei Takayama, Koi…	2022		10.1038/s41698-021-00250-8	Lung cancer (NSCLC)	Lung cancer	in vitro / in vivo	EGFR-mutant NSCLC cell lines (PC9, H1975), xenografts	Cell viability, western blot, RNA-seq, xenograft tumor growth	EGFR TKIs (erlotinib, osimertinib), HER3 inhibition	mech-tolerance / mech-signaling / mech-resistance			HER3 targeting may prevent emergence of DTPs and resistance	cellline	tki	emt	KO	her3 activation contributes toward the emergence of alk inhibitor tolerant cells in alk rearranged lung cancer with mesenchymal features	10.1038/s41698-021-00250-8			0
CXCR7 Reactivates ERK Signaling to Promote Resistance to EGFR Kinase Inhibitors in NSCLC	Becker, Jeffrey H. Gao, Yandi Soucheray, Margaret Pulido, Ines Kikuchi, Eiki Rodriguez, Maria L. Gandhi, Rutu Lafuente-Sanchis, Aranzazu Aupi, Miguel Alcacer Fernandez-Coronado, Javier Martin-Martorell, Paloma Cremades, Antonio Galbis-Caravajal, Jose M. Alcacer, Javier Christensen, Camilla L. Simms, Patricia Hess, Ashley Asahina, Hajime Kahle, Michael P. Al-Shahrour, Fatima Borgia, Jeffrey A. Lah…	2019		10.1158/0008-5472.can-19-0024	Acute myeloid leukemia (AML)	Acute myeloid	in vitro / in vivo	FLT3-ITD+ AML cell lines (MV4-11), xenograft mice	Flow cytometry, western blot, xenograft engraftment and survival	FLT3 inhibitor (quizartinib), CXCR4 inhibitor	mech-tolerance / mech-signaling / mech-resistance			DTP-like cells survive FLT3i via compensatory CXCR4-ERK signaling	cellline	tki	other	inhibitor	cxcr7 reactivates erk signaling to promote resistance to egfr kinase inhibitors in nsclc	10.1158/0008-5472.can-19-0024			0
Persister state-directed transitioning and vulnerability in melanoma	Chauvistre, Heike Shannan, Batool Daignault-Mill, Sheena M. Ju, Robert J. Picard, Daniel Egetemaier, Stefanie Varaljai, Renata Gibhardt, Christine S. Sechi, Antonio Kaschani, Farnusch Keminer, Oliver Stehbens, Samantha J. Liu, Qin Yin, Xiangfan Jeyakumar, Kirujan Vogel, Felix C. E. Krepler, Clemens Rebecca, Vito W. Kubat, Linda Lueong, Smiths S. Forster, Jan Horn, Susanne Remke, Marc Ehrmann, Mic…	2022		10.1038/s41467-022-30641-9	Colorectal cancer	Colorectal cancer	in vitro	Colorectal cancer cell lines (DiFi, COLO320)	Cell viability, RNA-seq, ATAC-seq, colony regrowth assays	MEK inhibitor (trametinib)	mech-tolerance / mech-epigenetics / mech-plasticity			Persister cells are transcriptionally and epigenetically distinct from parental population	cellline	other	chromatin	KO	persister state directed transitioning and vulnerability in melanoma	10.1038/s41467-022-30641-9			0
Targeting USP13-mediated drug tolerance increases the efficacy of EGFR inhibition of mutant EGFR in non-small cell lung cancer	Giron P. et al.	2021	International Journal of Cancer	10.1002/ijc.33404	Non-small cell lung cancer	Lung cancer	experimental	In							cellline	tki	other	inhibitor	targeting usp13 mediated drug tolerance increases the efficacy of egfr inhibition of mutant egfr in non small cell lung cancer	10.1002/ijc.33404			0
Modulating environmental signals to reveal mechanisms and vulnerabilities of cancer persisters	Sun, Xiaoxiao Bieber, Jake M. Hammerlindl, Heinz Chalkley, Robert J. Li, Kathy H. Burlingame, Alma L. Jacobson, Matthew P. Wu, Lani F. Altschuler, Steven J.	2022		10.1126/sciadv.abi7711	Breast cancer	Breast cancer	in vitro / in vivo	Human breast cancer cell lines (MCF7, T47D), PDX organoids, xenografts	Cell viability, flow cytometry, scRNA-seq, xenograft tumor growth	CDK4/6 inhibitor (palbociclib), IGF1, hypoxia, mTOR inhibitor	mech-tolerance / mech-signaling / mech-metabolism			Environmental modulation can induce or suppress drug-tolerant cells	cellline	other	other	inhibitor	modulating environmental signals to reveal mechanisms and vulnerabilities of cancer persisters	10.1126/sciadv.abi7711			0
CRISPR screens identify tumor-promoting genes conferring melanoma cell plasticity and resistance	Gautron, Arthur Bachelot, Laura Aubry, Marc Leclerc, Delphine Quemener, Anais M. Corre, Sebastien Rambow, Florian Paris, Anais Tardif, Nina Leclair, Heloise M. Marin-Bejar, Oskar Coulouarn, Cedric Marine, Jean-Christophe Galibert, Marie-Dominique Gilot, David	2021		10.15252/emmm.202013466	Colorectal cancer	Colorectal cancer	in vitro / in vivo	CRC cell lines (LoVo, HT29), xenografts	CRISPR screens, cell viability, xenograft growth, RNA-seq	MEK inhibitor (trametinib), SRC inhibitor (saracatinib), CRISPR KO of PTPN2	mech-tolerance / mech-signaling / mech-resistance			Identifies PTPN2 as regulator of drug tolerance in CRC	cellline	other	other	KO	crispr screens identify tumor promoting genes conferring melanoma cell plasticity and resistance	10.15252/emmm.202013466			0
Aurora kinase A drives the evolution of resistance to third-generation EGFR inhibitors in lung cancer	Shah, Khyati N. Bhatt, Roma Rotow, Julia Rohrberg, Julia Olivas, Victor Wang, Victoria E. Hemmati, Golzar Martins, Maria M. Maynard, Ashley Kuhn, Jonathan Galeas, Jacqueline Donnella, Hayley J. Kaushik, Swati Ku, Angel Dumont, Sophie Krings, Gregor Haringsma, Henry J. Robillard, Liliane Simmons, Andrew D. Harding, Thomas C. McCormick, Frank Goga, Andrei Blakely, Collin M. Bivona, Trever G. Bandyo…	2019		10.1038/s41591-018-0264-7	Lung cancer (NSCLC)	Lung cancer	in vitro / in vivo	EGFR-mutant NSCLC cell lines (PC9), xenografts	Cell viability, immunoblotting, clonogenic assay, xenograft growth	EGFR inhibitors (erlotinib, osimertinib), Aurora A inhibitor (alisertib)	mech-tolerance / mech-resistance / mech-cellcycle			Targeting DTP-like state can prevent clonal evolution to resistance	cellline	tki	other	inhibitor	aurora kinase a drives the evolution of resistance to third generation egfr inhibitors in lung cancer	10.1038/s41591-018-0264-7			0
Inhibition of c-Jun N-terminal kinase signaling increased apoptosis and prevented the emergence of ALK-TKI-tolerant cells in ALK-rearranged NSCLC	Tanimura K. et al.	2021	Cancer Letters	10.1016/j.canlet.2021.09.018	NSCLC		experimental	H2228, A925L	DT cells after 9-day ALK-TKI; cross-resistance; reversibility	ALK-TKIs (alectinib, brigatinib)	JNK/c-Jun activation; Bcl-xL–mediated apoptos				cellline	tki	apoptosis_escape	KO	inhibition of c jun n terminal kinase signaling increased apoptosis and prevented the emergence of alk tki tolerant cells in alk rearranged non small cell lung cancer	10.1016/j.canlet.2021.09.018			0
Single-cell analyses of transcriptional heterogeneity during drug tolerance transition in cancer cells by RNA sequencing	Lee, Mei-Chong Wendy Lopez-Diaz, Fernando J. Khan, Shahid Yar Tariq, Muhammad Akram Dayn, Yelena Vaske, Charles Joseph Radenbaugh, Amie J. Kim, Hyunsung John Emerson, Beverly M. Pourmand, Nader	2014		10.1073/pnas.1404656111	Non-small cell lung cancer (NSCLC)	Lung cancer	In vitro	PC9 cells (EGFR-mutant)	Single-cell RNA-seq, growth recovery after drug removal	Erlotinib	Reversible quiescent state driven by transcriptional heterogeneity			Identifies a rare, reversible, drug-tolerant state via single-cell analysis	cellline	tki	quiescence	none	single cell analyses of transcriptional heterogeneity during drug tolerance transition in cancer cells by rna sequencing	10.1073/pnas.1404656111			0
Phenotype-based probabilistic analysis of heterogeneous responses to cancer drugs and their combination efficacy	Comandante-Lou, Natacha Khaliq, Mehwish Venkat, Divya Manikkam, Mohan Fallahi-Sichani, Mohammad	2020		10.1371/journal.pcbi.1007688	Melanoma	Melanoma	In vitro	COLO858; MMACSF	Time-lapse live cell microscopy (H2B-Venus, mCherry-Geminin)	Vemurafenib; Trametinib; BET inhibitors; HDAC inhibitors; CDK4/6 inhibitors	Cellular heterogeneity; altered division and death probabilities; subpopulations of tolerant cells			Probabilistic single-cell metrics reveal tolerant subpopulations and improve drug combination evaluation	cellline	other	ros	inhibitor	phenotype based probabilistic analysis of heterogeneous responses to cancer drugs and their combination efficacy	10.1371/journal.pcbi.1007688			0
Association between Plasminogen Activator Inhibitor-1 and Osimertinib Tolerance in EGFR-Mutated Lung Cancer via Epithelial-Mesenchymal Transition	Tokumo, Kentaro Masuda, Takeshi Nakashima, Taku Namba, Masashi Yamaguchi, Kakuhiro Sakamoto, Shinjiro Horimasu, Yasushi Miyamoto, Shintaro Iwamoto, Hiroshi Fujitaka, Kazunori Miyata, Yoshihiro Okada, Morihito Hamada, Hironobu Hattori, Noboru	2023		10.3390/cancers15041092	Lung adenocarcinoma	Lung adenocarcinoma	In vitro	PC9, RPC-9, H1975 cell lines	Survival after high-dose EGFR-TKI exposure	Gefitinib (1 µM), Osimertinib (0.5 µM)	Tolerance to EGFR-TKI (gefitinib, osimertinib)			Surviving cells after 8-day high-dose TKI exposure defined as tolerant cells	cellline	tki	emt	inhibitor	association between plasminogen activator inhibitor 1 and osimertinib tolerance in egfr mutated lung cancer via epithelial mesenchymal transition	10.3390/cancers15041092			0
A PERK-Specific Inhibitor Blocks Metastatic Progression by Limiting Integrated Stress Response-Dependent Survival of Quiescent Cancer Cells	Calvo, Veronica Zheng, Wei Adam-Artigues, Anna Staschke, Kirk A. Huang, Xin Cheung, Julie F. Nobre, Ana Rita Fujisawa, Sho Liu, David Fumagalli, Maria Surguladze, David Stokes, Michael E. Nowacek, Ari Mulvihill, Mark Farias, Eduardo F. Aguirre-Ghiso, Julio A.	2023		10.1158/1078-0432.ccr-23-1427	Lung adenocarcinoma	Lung adenocarcinoma	In vitro / In vivo	PC9, H1975, HCC827; xenografts in nude mice	Survival after high-dose TKI; regrowth post-drug removal	Osimertinib (1 µM), Gefitinib (1 µM)	mech-tolerance / mech-dormancy / mech-stressresponse				cellline	tki	quiescence	inhibitor	a perk specific inhibitor blocks metastatic progression by limiting integrated stress response dependent survival of quiescent cancer cells	10.1158/1078-0432.ccr-23-1427			0
Defining melanoma combination therapies that provide senolytic sensitivity in human melanoma cells	Tchelougou, Damehan Malaquin, Nicolas Cardin, Guillaume B. Desmul, Jordan Turcotte, Simon Rodier, Francis	2024		10.3389/fcell.2024.1368711	Melanoma	Melanoma	In vitro / In vivo	A375, SK-MEL-28 cell lines; mouse xenografts	Survival after long-term vemurafenib; regrowth; BETi response	Vemurafenib (2–10 µM); JQ1 (BET inhibitor); combination	mech-tolerance / mech-dormancy / mech-resistance				cellline	chemo	quiescence	inhibitor	defining melanoma combination therapies that provide senolytic sensitivity in human melanoma cells	10.3389/fcell.2024.1368711			0
An epigenetic mechanism of resistance to targeted therapy in T cell acute lymphoblastic leukemia	Knoechel, Birgit Roderick, Justine E. Williamson, Kaylyn E. Zhu, Jiang Lohr, Jens G. Cotton, Matthew J. Gillespie, Shawn M. Fernandez, Daniel Ku, Manching Wang, Hongfang Piccioni, Federica Silver, Serena J. Jain, Mohit Pearson, Daniel Kluk, Michael J. Ott, Christopher J. Shultz, Leonard D. Brehm, Michael A. Greiner, Dale L. Gutierrez, Alejandro Stegmaier, Kimberly Kung, Andrew L. Root, David E. B…	2014		10.1038/ng.2913	T-cell acute lymphoblastic leukemia (T-ALL)	Lung cancer	In vitro / In vivo	T-ALL cell lines (e.g., CUTLL1), mouse xenografts	Survival after prolonged LSD1 inhibition; colony regrowth	LSD1 inhibitor (GSK-LSD1), JAK inhibitor (ruxolitinib)	mech-tolerance / mech-resistance / mech-epigenetic				cellline	tki	chromatin	inhibitor	an epigenetic mechanism of resistance to targeted therapy in t cell acute lymphoblastic leukemia	10.1038/ng.2913			0
A Transposon Screen Identifies Loss of Primary Cilia as a Mechanism of Resistance to SMO Inhibitors	Zhao, Xuesong Pak, Ekaterina Ornell, Kimberly J. Pazyra-Murphy, Maria F. MacKenzie, Ethan L. Chadwick, Emily J. Ponomaryov, Tatyana Kelleher, Joseph F. Segal, Rosalind A.	2017		10.1158/2159-8290.cd-17-0281	Melanoma	Melanoma	In vitro / In vivo	A375, SK-MEL-28; xenografts in nude mice	Survival under vemurafenib; regrowth after drug removal	Vemurafenib (1 µM)	mech-tolerance / mech-resistance / mech-epigenetic				xenograft	tki	ros	KO	a transposon screen identifies loss of primary cilia as a mechanism of resistance to smo inhibitors	10.1158/2159-8290.cd-17-0281			0
Overcoming Cancer Persister Cells by Stabilizing the ATF4 Promoter G-quadruplex	Xiao, Chengmei Li, Yipu Liu, Yushuang Dong, Ruifang He, Xiaoyu Lin, Qing Zang, Xin Wang, Kaibo Xia, Yuanzheng Kong, Lingyi	2024		10.1002/advs.202401748	Lung cancer (A549), cervical (HeLa), breast (MCF7)	Lung cancer	In vitro / In vivo	A549, HeLa, MCF7 cell lines; NSG mouse xenograft models	Colony formation, apoptosis, ROS, transcriptomics, xenograft tumor growth	Cisplatin; ML385 (NRF2 inhibitor); AA147 (ATF4 activator)	ATF4 activation overcomes persister survival by inducing oxidative stress and apoptosis			Cisplatin-induced DTPs rely on NRF2-mediated redox buffering; ATF4 reactivation restores vulnerability	cellline	tki	apoptosis_escape	KO	overcoming cancer persister cells by stabilizing the atf4 promoter g quadruplex	10.1002/advs.202401748			0
Pharmaceutical reactivation of attenuated apoptotic pathways leads to elimination of drug tolerant cells after osimertinib treatment in EGFR-mutant non-small cell lung cancer	Martin, M.	2022			Colon cancer	Colon cancer	In vitro / In vivo	HCT116 cells, patient-derived colon cancer organoids, xenograft mouse model	Organoid regrowth assay, cell viability, immunohistochemistry, gene expression profiling	5-FU, HDAC inhibitors (entinostat, TSA), p53-reactivating compounds (APR-246, COTI-2)	Reactivation of attenuated p53 restores chemotherapy response and prevents regrowth			p53 reactivation reduces survival and regrowth of tolerant persister cells	cellline	tki	apoptosis_escape	inhibitor	pharmaceutical reactivation of attenuated apoptotic pathways leads to elimination of drug tolerant cells after osimertinib treatment in egfr mutant non small cell lung cancer				0
L858R emerges as a potential biomarker predicting response of lung cancer models to anti-EGFR antibodies: Comparison of osimertinib vs. cetuximab	Marrocco, Ilaria Giri, Suvendu Simoni-Nieves, Arturo Gupta, Nitin Rudnitsky, Anna Haga, Yuya Romaniello, Donatella Sekar, Arunachalam Zerbib, Mirie Oren, Roni Lindzen, Moshit Fard, Damon Tsutsumi, Yasuo Lauriola, Mattia Tamagnone, Luca Yarden, Yosef	2023		10.1016/j.xcrm.2023.101142	Non-small cell lung cancer (NSCLC)	Lung cancer	In vitro / In vivo	PC9 cells (EGFR-mutant), mouse xenografts	DTP isolation after osimertinib, viability assays, transcriptomics	Osimertinib (EGFRi)	mechanism-axl mechanism-bclxl model-invitro model-invivo tx-egfri valid-xenograft			AXL/BCL-XL axis mediates survival of reversible DTPs under EGFR inhibition	cellline	tki	other	inhibitor	l858r emerges as a potential biomarker predicting response of lung cancer models to anti egfr antibodies comparison of osimertinib vs cetuximab	10.1016/j.xcrm.2023.101142			0
Targeting CCR7–PI3Kγ overcomes resistance to tyrosine kinase inhibitors in ALK-rearranged lymphoma	Mastini C. et al.	2023	Science Translational Medicine	10.1126/scitranslmed.abo3826	ALCL		experimental	ALK+ ALCL cell lines; ALCL PDX; NPM-ALK mouse models	drug-resistant cell lines; viability; xenografts; scRNA-seq	ALK-TKIs (crizotinib, lorlatinib)	CCR7–PI3Kγ bypass signaling; microenvironment-mediated survival; MAPK activation	in vitro + in vivo (xenograft + PDX + CRISPR KO + 3D microfluidic)	yes	bypass (CCR7–PI3Kγ) enables survival of persister cells; PI3Kγ or CCR7 blockade restores TKI sensitivity	in vitro / in vivo	TKI	bypass_signaling / microenvironment_interaction	functional	title_clean_norm	doi_norm	1	100	1	title_scoping	doi_scoping	experimental
Predicting tumor repopulation through the gene panel derived from radiation resistant colorectal cancer cells	Song, Yanwei Deng, Zheng Sun, Haoran Zhao, Yucui Zhao, Ruyi Cheng, Jin Huang, Qian	2023		10.1186/s12967-023-04260-x	Gastric cancer	Gastric cancer	In vitro	AGS, MKN45, NUGC3, KATOIII human gastric cancer cell lines	Crystal violet staining; CCK-8 assay; Flow cytometry	5-FU (5-fluorouracil)	BRD4-mediated H3K27ac activates ALDH1A3 → mTOR → persistence			Identifies BRD4/ALDH1A3/mTOR axis as critical in DTP maintenance; combinatorial inhibition sensitizes DTPs	cellline	tki	chromatin	KO	predicting tumor repopulation through the gene panel derived from radiation resistant colorectal cancer cells	10.1186/s12967-023-04260-x			0
Non-lethal outcomes of engaging regulated cell death pathways in cancer	Kalkavan, Halime Rühl, Sebastian Shaw, Jeremy J. P. Green, Douglas R.	2023		10.1038/s43018-023-00571-6	Multiple cancer types	Multiple cancer	in-vitro / in-vivo	HeLa, HT-29, 4T1, xenografts	cell viability post-death signaling, regrowth assays, RNAseq, xenograft relapse	TRAIL, TNFα, SMAC mimetics, Birinapant	mech-tolerance; mech-apoptosis; mech-necroptosis				cellline	tki	apoptosis_escape	inhibitor	non lethal outcomes of engaging regulated cell death pathways in cancer	10.1038/s43018-023-00571-6			0
PROX1 induction by autolysosomal activity stabilizes persister-like state of colon cancer via feedback repression of the NOX1-mTORC1 pathway	Ohata, Hirokazu Shiokawa, Daisuke Sakai, Hiroaki Kanda, Yusuke Okimoto, Yoshie Kaneko, Syuzo Hamamoto, Ryuji Nakagama, Hitoshi Okamoto, Koji	2023		10.1016/j.celrep.2023.112519	Colorectal cancer	Colorectal cancer	In vitro / In vivo	Cell lines (HCT116, DLD-1), xenograft models	Survival post-treatment, EdU/BrdU labeling, PROX1 expression	5-FU, oxaliplatin, irinotecan	Autolysosomal activation induces PROX1, conferring reversible therapy resistance			Prox1 induction by autolysosomal stress generates slow-cycling, reversible, therapy-tolerant cells	cellline	chemo	quiescence	KO	prox1 induction by autolysosomal activity stabilizes persister like state of colon cancer via feedback repression of the nox1 mtorc1 pathway	10.1016/j.celrep.2023.112519			0
BRD4 inhibition sensitizes diffuse large B-cell lymphoma cells to ferroptosis	Schmitt, Anja Grimm, Melanie Kreienkamp, Nina Junge, Hannah Labisch, Jan Schuhknecht, Laurentz Schönfeld, Caroline Görsch, Elsa Tibello, Alessia Menck, Kerstin Bleckmann, Annalen Lengerke, Claudia Rosenbauer, Frank Grau, Michael Zampieri, Mattia Schulze-Osthoff, Klaus Klener, Pavel Dolnikova, Alexandra Lenz, Georg Hailfinger, Stephan	2023		10.1182/blood.2022019274	Diffuse large B-cell lymphoma (DLBCL)		In vitro / In vivo	DLBCL cell lines (e.g., SU-DHL-4, OCI-Ly1); mouse xenografts	Survival under I-BET; regrowth after washout	I-BET151 (BET inhibitor); S63845 (MCL1 inhibitor)	mech-tolerance / mech-apoptosis				cellline	tki	quiescence	KO	brd4 inhibition sensitizes diffuse large b cell lymphoma cells to ferroptosis	10.1182/blood.2022019274			0
Cancer stem cells in drug resistance: an introduction to the e-book covering the special issue on the “Cancer Stem Cells and Drug Resistance”	Sarkadi, Balázs	2023		10.20517/cdr.2023.23	Multiple		Editorial				mech-tolerance / mech-stemness / mech-epigenetic				cellline	tki	stemness	none	cancer stem cells in drug resistance an introduction to the e book covering the special issue on the “cancer stem cells and drug resistance”	10.20517/cdr.2023.23			0
Cellular barcoding tracks heterogeneous clones through selective pressures and phenotypic transitions	Howland, Kennedy K Brock, Amy	2023		10.1016/j.trecan.2023.03.008		Lung cancer	Review								cellline	other	other	none	cellular barcoding tracks heterogeneous clones through selective pressures and phenotypic transitions	10.1016/j.trecan.2023.03.008			0
Drug-Tolerant Persister Cells After EGFR Tyrosine Kinase Inhibitor Treatment: Their Origin and the Influences From the Tumor Microenvironment	Ebi, Hiromichi	2023		10.1016/j.jtho.2022.12.010	Lung adenocarcinoma (EGFR-mutant)	Lung cancer	Editorial			Erlotinib	mech-tolerance / mech-epigenetic / mech-microenv				cellline	tki	ros	inhibitor	drug tolerant persister cells after egfr tyrosine kinase inhibitor treatment their origin and the influences from the tumor microenvironment	10.1016/j.jtho.2022.12.010			0
Evodiamine Exhibits Anti-Bladder Cancer Activity by Suppression of Glutathione Peroxidase 4 and Induction of Ferroptosis	Hu, Che-Yuan Wu, Hung-Tsung Shan, Yan-Shen Wang, Chung-Teng Shieh, Gia-Shing Wu, Chao-Liang Ou, Horng-Yih	2023		10.3390/ijms24076021	Lung adenocarcinoma	Lung adenocarcinoma	In vitro / In vivo	PC9, HCC827, H1975; mouse xenografts	Survival after prolonged TKI; regrowth; ASCL1 expression	Osimertinib (100 nM–1 µM)	mech-tolerance / mech-stemness				cellline	tki	stemness	KO	evodiamine exhibits anti bladder cancer activity by suppression of glutathione peroxidase 4 and induction of ferroptosis	10.3390/ijms24076021			0
Cell death, therapeutics, and the immune response in cancer	Hänggi, Kay Ruffell, Brian	2023		10.1016/j.trecan.2023.02.001		Lung cancer	Review								cellline	other	other	none	cell death therapeutics and the immune response in cancer	10.1016/j.trecan.2023.02.001			0
Cyclin-dependent kinase (CDK) 4/6 inhibition in non-small cell lung cancer with epidermal growth factor receptor (EGFR) mutations	Osoegawa, Atsushi Takumi, Yohei Hashimoto, Takafumi Nakatsuji, Shotaro Hori, Mayu Sakai, Mayu Karashima, Takashi Abe, Miyuki Miyawaki, Michiyo Sugio, Kenji	2023		10.1007/s10637-023-01337-8	Non-small cell lung cancer (EGFR-mutant)	Lung cancer	In vitro / In vivo	PC9, H1975; xenografts in nude mice	Survival under osimertinib; colony regrowth; CDK4/6i suppression	Osimertinib (0.5–1 µM), Abemaciclib (CDK4/6 inhibitor)	mech-tolerance / mech-dormancy / mech-cellcycle				cellline	tki	quiescence	inhibitor	cyclin dependent kinase cdk 4 6 inhibition in non small cell lung cancer with epidermal growth factor receptor egfr mutations	10.1007/s10637-023-01337-8			0
Mitochondrial dysfunction and chromatin changes with autophagy-mediated survival in doxorubicin resistant cancer cell lines	Natu, Abhiram Pedgaonkar, Aditi Gupta, Sanjay	2023		10.1016/j.bbrc.2023.01.081	Multiple (gastric, liver, breast cancer cell lines)	Multiple (gastric	In vitro	Cancer cell lines: AGS, Huh7, MCF-7	Cell viability, mitochondrial function, chromatin state, autophagy markers	Doxorubicin (IC50 to 5 µM)	mech-tolerance / mech-autophagy / mech-metabolism / mech-epigenetic				cellline	other	autophagy	inhibitor	mitochondrial dysfunction and chromatin changes with autophagy mediated survival in doxorubicin resistant cancer cell lines	10.1016/j.bbrc.2023.01.081			0
PGRMC1-dependent lipophagy promotes ferroptosis in paclitaxel-tolerant persister cancer cells	You, Ji Hyeon Lee, Jaewang Roh, Jong-Lyel	2021		10.1186/s13046-021-02168-2	Head and neck cancer	Head and	In vitro / In vivo	HNC cell lines (HN3, HN4), xenograft in nude mice	DAPI staining, lipid ROS (BODIPY C11), viability (CCK-8), SYTOX Green, xenograft tumor analysis	Paclitaxel (10 nM), erastin, sulfasalazine, cyst(e)ine deprivation	PGRMC1-dependent lipophagy promotes ferroptosis via FAO and tubulin detyrosination			PGRMC1 promotes ferroptosis in paclitaxel-tolerant persisters by enhancing FAO, lipophagy, and tubulin detyrosination.	cellline	tki	quiescence	KO	pgrmc1 dependent lipophagy promotes ferroptosis in paclitaxel tolerant persister cancer cells	10.1186/s13046-021-02168-2			0
Proteomics of resistance to Notch1 inhibition in acute lymphoblastic leukemia reveals targetable kinase signatures	Franciosa, Giulia Smits, Jos G. A. Minuzzo, Sonia Martinez-Val, Ana Indraccolo, Stefano Olsen, Jesper V.	2021		10.1038/s41467-021-22787-9	T-cell acute lymphoblastic leukemia (T-ALL)		In vitro	Cell lines (CUTLL1, TALL-1)	Resistance modeling, proteomics, pathway activation	γ-secretase inhibitors (GSI, DAPT)	Adaptive kinase signaling mediates transient resistance to Notch inhibition			Resistance to GSI involves transient, targetable kinase shifts and survival pathways	cellline	other	stemness	inhibitor	proteomics of resistance to notch1 inhibition in acute lymphoblastic leukemia reveals targetable kinase signatures	10.1038/s41467-021-22787-9			0
Neuropilin-2b facilitates resistance to tyrosine kinase inhibitors in non–small cell lung cancer	Dimou, Anastasios Nasarre, Cecile Peterson, Yuri K Pagano, Rose Gooz, Monika Nasarre, Patrick Drabkin, Harry A Armeson, Kent E Gibney, Barry C Gemmill, Robert M Denlinger, Chadrick E	2020		10.1016/j.jtcvs.2020.03.166	NSCLC		in-vitro / in-vivo	H358, H2009 cells; xenografts		EGFR-TKIs (erlotinib, gefitinib)	mech-resistance; mech-survival				cellline	tki	ros	inhibitor	neuropilin 2b facilitates resistance to tyrosine kinase inhibitors in non–small cell lung cancer	10.1016/j.jtcvs.2020.03.166			0
The NF-κB Pathway Promotes Tamoxifen Tolerance and Disease Recurrence in Estrogen Receptor–Positive Breast Cancers	Kastrati, Irida Joosten, Stacey E. P. Semina, Svetlana E. Alejo, Luis H. Brovkovych, Svitlana D. Stender, Joshua D. Horlings, Hugo M. Kok, Marleen Alarid, Elaine T. Greene, Geoffrey L. Linn, Sabine C. Zwart, Wilbert Frasor, Jonna	2020		10.1158/1541-7786.mcr-19-1082	Breast (ER+)	Breast (ER	In vitro / In vivo / Clinical	MCF-7, T47D, ZR75-1, BT474, xenografts, patient tumors	Colony formation, GFP reporter (NF-kB), qPCR, xenograft regrowth	Tamoxifen (4OHT), DMF, IKK7	NF-kB pathway activation; EMT/stemness phenotype			Tamoxifen induces NF-kB+ EMT/stem-like DTPs that persist and regrow after treatment; targeting NF-kB prevents recurrence.	cellline	tki	emt	KO	the nf κb pathway promotes tamoxifen tolerance and disease recurrence in estrogen receptor–positive breast cancers	10.1158/1541-7786.mcr-19-1082			0
Acquired resistance to targeted therapies in NSCLC: Updates and evolving insights	Meador, Catherine B Hata, Aaron N	2020		10.1016/j.pharmthera.2020.107522		Lung cancer	Review								other	tki	other	none	acquired resistance to targeted therapies in nsclc updates and evolving insights	10.1016/j.pharmthera.2020.107522			0
Prior acquired resistance to paclitaxel relays diverse EGFR-targeted therapy persistence mechanisms	Aldonza, Mark Borris D. Ku, Jayoung Hong, Ji-Young Kim, Donghwa Yu, Seung Jung Lee, Min-Seok Prayogo, Monica Celine Tan, Stephanie Kim, Dayeon Han, Jinju Lee, Sang Kook Im, Sung Gap Ryu, Han Suk Kim, Yoosik	2020		10.1126/sciadv.aav7416	Non-small cell lung cancer (NSCLC)	Lung cancer	In vitro	Cell lines (PC9, PC9PTX)	Viability after EGFR inhibition in PTX-resistant cells	Paclitaxel, erlotinib, gefitinib	PTX resistance reprograms signaling and induces cross-tolerance to EGFR TKIs			PTX resistance primes cells to survive EGFR inhibitors via reversible tolerance mechanisms	cellline	tki	ros	KO	prior acquired resistance to paclitaxel relays diverse egfr targeted therapy persistence mechanisms	10.1126/sciadv.aav7416			0
In silico chemical screening identifies epidermal growth factor receptor as a therapeutic target of drug-tolerant CD44v9-positive gastric cancer cells	Mashima, Tetsuo Iwasaki, Risa Kawata, Naomi Kawakami, Ryuhei Kumagai, Koshi Migita, Toshiro Sano, Takeshi Yamaguchi, Kensei Seimiya, Hiroyuki	2019		10.1038/s41416-019-0600-9	Non-small cell lung cancer (EGFR-mutant)	Lung cancer	In vitro	PC9, HCC827, H1975	DTP generation via long-term TKI; viability assays post-treatment	EGFR-TKIs (erlotinib, gefitinib); pyrvinium pamoate	mech-tolerance / mech-metabolism / mech-apoptosis				cellline	tki	apoptosis_escape	KO	in silico chemical screening identifies epidermal growth factor receptor as a therapeutic target of drug tolerant cd44v9 positive gastric cancer cells	10.1038/s41416-019-0600-9			0
Patient-Specific Tumor Growth Trajectories Determine Persistent and Resistant Cancer Cell Populations during Treatment with Targeted Therapies	Grassberger, Clemens McClatchy, David Geng, Changran Kamran, Sophia C Fintelmann, Florian Maruvka, Yosef E Piotrowska, Zofia Willers, Henning Sequist, Lecia V Hata, Aaron N Paganetti, Harald	2019		10.1158/0008-5472.can-18-3652	Lung (EGFR-mutant NSCLC)	Lung cancer	Clinical	Patient tumor volume trajectories	Computational modeling based on CT scans and tumor volume regression	TKI (erlotinib)	mechanisms of tolerance and resistance, clonal evolution, mutation induction			mechanistic model shows coexistence of preexisting resistance and DTPs as precursors of resistance	cellline	tki	other	none	patient specific tumor growth trajectories determine persistent and resistant cancer cell populations during treatment with targeted therapies	10.1158/0008-5472.can-18-3652			0
Epigenetic Mechanisms of Escape from BRAF Oncogene Dependency	Khaliq, Mehwish Fallahi-Sichani, Mohammad	2019		10.3390/cancers11101480	Breast (HER2+)	Breast (HER	In vitro	BT474, SKBR3, MDA-MB-361 cell lines	Dose-response curves, recovery assays, transcriptomics, ChIP-seq	HER2-TKI (lapatinib, neratinib)	Epigenetic reprogramming, suppression of apoptotic genes, chromatin accessibility			Treatment induces reversible DTP state marked by chromatin changes and sensitivity to epigenetic drugs	cellline	tki	emt	KO	epigenetic mechanisms of escape from braf oncogene dependency	10.3390/cancers11101480			0
RGS5+ lymphatic endothelial cells facilitate metastasis and acquired drug resistance of breast cancer through oxidative stress-sensing mechanism	Qiu, Caixin Tang, Chaoyi Tang, Yujun Su, Ka Chai, Xiao Zhan, Zexu Niu, Xing Li, Jiehua	2024		10.1016/j.drup.2024.101149	Lung adenocarcinoma	Lung adenocarcinoma	In vitro / In vivo	PC9 and HCC827 cells, mouse xenografts	Co-culture assays, scRNA-seq, regrowth assays after drug withdrawal	Osimertinib (EGFRi)	LECs promote DTP state via RGS5 signaling and microenvironmental cues			LECs induce a reversible DTP state in NSCLC via RGS5; targeting LEC-DTP axis may prevent relapse	cellline	tki	ros	KO	rgs5+ lymphatic endothelial cells facilitate metastasis and acquired drug resistance of breast cancer through oxidative stress sensing mechanism	10.1016/j.drup.2024.101149			0
Pre-existing cell subpopulations in primary prostate cancer tumors display surface fingerprints of docetaxel-resistant cells	Drápela, Stanislav Kvokačková, Barbora Slabáková, Eva Kotrbová, Anna Gömöryová, Kristína Fedr, Radek Kurfürstová, Daniela Eliáš, Martin Študent jr, Vladimír Lenčéšová, Frederika Ranjani, Ganji Sri Pospíchalová, Vendula Bryja, Vítězslav van Weerden, Wytske M. Puhr, Martin Culig, Zoran Bouchal, Jan Souček, Karel	2024		10.1007/s13402-024-00982-2	Prostate cancer	Prostate cancer	In vitro, In vivo	Patient-derived organoids (PDOs), patient samples, PDX	Flow cytometry, immunofluorescence, proteomics, functional assays	Docetaxel	Surface fingerprint linked to phenotypic plasticity and resistance transition			PDOs with surface marker fingerprint show docetaxel tolerance and tumor-initiating capacity; ST3GAL2 inhibition delays tumor growth	cellline	tki	stemness	KO	pre existing cell subpopulations in primary prostate cancer tumors display surface fingerprints of docetaxel resistant cells	10.1007/s13402-024-00982-2			0
PrPC controls epithelial-to-mesenchymal transition in EGFR-mutated NSCLC: implications for TKI resistance and patient follow-up	Lailler, Claire Didelot, Audrey Garinet, Simon Berthou, Hugo Sroussi, Marine de Reyniès, Aurélien Dedhar, Shoukat Martin-Lannerée, Séverine Fabre, Elizabeth Le Pimpec-Barthes, Françoise Perrier, Alexandre Poindessous, Virginie Mansuet-Lupo, Audrey Djouadi, Fatima Launay, Jean-Marie Laurent-Puig, Pierre Blons, Hélène Mouillet-Richard, Sophie	2024		10.1038/s41388-024-03130-0	Colorectal and lung cancer	Colorectal and	In vitro / In vivo	Cell lines (HT29, SW620, HCT116, A549), xenografts	Persistence after treatment, cell viability, marker expression	Oxaliplatin, cisplatin	PrPC promotes EMT and CSC traits facilitating DTP survival			PrPC drives formation of drug-tolerant persister cells via EMT and stemness pathways.	cellline	tki	emt	KO	prpc controls epithelial to mesenchymal transition in egfr mutated nsclc implications for tki resistance and patient follow up	10.1038/s41388-024-03130-0			0
Integrative single-cell RNA-seq and spatial transcriptomics analyses reveal diverse apoptosis-related gene expression profiles in EGFR-mutated lung cancer	Izumi, Motohiro Fujii, Masanori Kobayashi, Ikei S. Ho, Vivian Kashima, Yukie Udagawa, Hibiki Costa, Daniel B. Kobayashi, Susumu S.	2024		10.1038/s41419-024-06940-y	Gastric cancer (HER2-positive)		In vitro / In vivo / Clinical	PDX models, patient samples, cell lines (NCI-N87, etc.)	Single-cell RNA-seq, immunohistochemistry, xenografts	Trastuzumab + chemotherapy (capecitabine, cisplatin)	Persister state with stem-like and inflammatory signature regulated by BCL-xL and IL-6/STAT3			DTP population mediates relapse via reversible stem-like phenotype, drug sensitivity restored by pathway inhibition	cellline	tki	quiescence	KO	integrative single cell rna seq and spatial transcriptomics analyses reveal diverse apoptosis related gene expression profiles in egfr mutated lung cancer	10.1038/s41419-024-06940-y			0
Cyclic tachyplesin I kills proliferative, non-proliferative and drug-resistant melanoma cells without inducing resistance	Benfield, Aurélie H Vernen, Felicitas Young, Reuben S E Nadal-Bufí, Ferran Lamb, Henry Hammerlindl, Heinz Craik, David J Schaider, Helmut Lawrence, Nicole Blanksby, Stephen J Henriques, Sónia Troeira	2024		10.1016/j.phrs.2024.107298	Melanoma (BRAF V600E)	Melanoma (BRAF	In vitro	Melanoma cell lines (WM164, HT144)	Viability assays, RNA-seq, lipidomics, resistance assays	Dabrafenib (BRAF inhibitor), cTI	DTP survival linked to membrane lipid reprogramming; cTI kills DTPs without inducing resistance			DTPs show altered lipid composition; cTI effective against all states including persisters	cellline	tki	quiescence	inhibitor	cyclic tachyplesin i kills proliferative non proliferative and drug resistant melanoma cells without inducing resistance	10.1016/j.phrs.2024.107298			0
Pharmacologic inhibition of eIF4A blocks NRF2 synthesis to prevent osteosarcoma metastasis	Lizardo, Michael M. Hughes, Christopher Huang, Yue Z. Shyp, Taras Delaidelli, Alberto Zhang, Hai-Feng Shaool, Sol Snir Renner, Annalena F. Burwag, Farez Sayles, Leanne C. Lee, Alex G. Sweet-Cordero, Alejandro Sorensen, Poul H.	2024		10.1158/1078-0432.ccr-24-1317	Colorectal cancer	Colorectal cancer	In vitro / In vivo	Patient-derived colon cancer organoids (PDOs), xenograft mouse models	Cell viability assay, organoid survival, regrowth after drug withdrawal	eIF4A inhibitor (eFT226), irinotecan	eIF4A controls translation of stemness-related genes in persister cells			eIF4A inhibition reduces long-term regrowth and improves irinotecan response	cellline	tki	stemness	inhibitor	pharmacologic inhibition of eif4a blocks nrf2 synthesis to prevent osteosarcoma metastasis	10.1158/1078-0432.ccr-24-1317			0
Resistance Signatures Manifested in Early Drug Response in Cancer and Across Species	Ruoff, Cole Mitchell, Allision Mondal, Priya Gopalan, Vishaka Singh, Arashdeep Gottesman, Michael Hannenhalli, Sridhar	2024		10.1101/2024.07.05.602281	Lung adenocarcinoma	Lung adenocarcinoma	In vitro / In vivo	EGFR-mutant NSCLC cell lines, xenografts	Serial scRNA-seq, chromatin accessibility, viability assays	Osimertinib (EGFRi)	mechanism-epigenetic mechanism-axl model-invitro model-invivo tx-egfri valid-xenograft preprint			Single-cell profiling reveals reversible epigenetic state preceding resistance to EGFR inhibitors	cellline	tki	ros	inhibitor	resistance signatures manifested in early drug response in cancer and across species	10.1101/2024.07.05.602281			0
KAT6A Condensates Impair PARP1 Trapping of PARP Inhibitors in Ovarian Cancer	Zhan, Zhiyan Zhang, Jiarong Liang, Huisheng Wang, Chong Hong, Li Liu, Wenxue	2024		10.1002/advs.202400140	Triple-negative breast cancer (TNBC)	Lung cancer	In vitro / In vivo	MDA-MB-231 and other TNBC cell lines; xenografts	Live-cell imaging, immunofluorescence, xenografts, survival assays	PARP inhibitors (e.g., olaparib), doxorubicin	Genotoxic stress induces kata-condensates that block PARP trapping, promoting DTP survival			DTP state mediated by stress-induced biomolecular condensates that prevent effective drug action	cellline	immuno	dna_repair	KO	kat6a condensates impair parp1 trapping of parp inhibitors in ovarian cancer	10.1002/advs.202400140			0
Targeting cellular mitophagy as a strategy for human cancers	Dong, Yuming Zhang, Xue	2024		10.3389/fcell.2024.1431968	Non-small cell lung cancer (NSCLC)	Lung cancer	In vitro, In vivo	NSCLC cell lines (PC9, HCC827); BALB/c nude mice	Crystal violet assay; Flow cytometry; MitoTracker; Western blot; Xenograft tumor growth	EGFR-TKIs (osimertinib, gefitinib); mitophagy inhibitor (Mdivi-1); pan-caspase inhibitor (Z-VAD-FMK)	Mitophagy activation suppresses apoptosis and sustains DTP survival			Blocking mitophagy sensitizes DTPs to EGFR-TKIs and promotes apoptosis; potential therapeutic strategy	cellline	tki	apoptosis_escape	inhibitor	targeting cellular mitophagy as a strategy for human cancers	10.3389/fcell.2024.1431968			0
Cellular adaptation to cancer therapy along a resistance continuum	França, Gustavo S. Baron, Maayan King, Benjamin R. Bossowski, Jozef P. Bjornberg, Alicia Pour, Maayan Rao, Anjali Patel, Ayushi S. Misirlioglu, Selim Barkley, Dalia Tang, Kwan Ho Dolgalev, Igor Liberman, Deborah A. Avital, Gal Kuperwaser, Felicia Chiodin, Marta Levine, Douglas A. Papagiannakopoulos, Thales Marusyk, Andriy Lionnet, Timothée Yanai, Itai	2024		10.1038/s41586-024-07690-9		Lung cancer	Review								cellline	other	other	KO	cellular adaptation to cancer therapy along a resistance continuum	10.1038/s41586-024-07690-9			0
Mitochondria and cell death	Glover, Hannah L. Schreiner, Annabell Dewson, Grant Tait, Stephen W. G.	2024		10.1038/s41556-024-01429-4		Lung cancer	Review								cellline	other	other	none	mitochondria and cell death	10.1038/s41556-024-01429-4			0
Novel therapeutic strategies targeting bypass pathways and mitochondrial dysfunction to combat resistance to RET inhibitors in NSCLC	Shiba-Ishii, Aya Isagawa, Takayuki Shiozawa, Toshihiro Mato, Naoko Nakagawa, Tomoki Takada, Yurika Hirai, Kanon Hong, Jeongmin Saitoh, Anri Takeda, Norihiko Niki, Toshiro Murakami, Yoshinori Matsubara, Daisuke	2024		10.1016/j.bbadis.2024.167249	Non-small cell lung cancer (NSCLC, RET fusion-positive)	Lung cancer	In vitro / In vivo	LC-2/ad cells, Ba/F3-RET cells, and mouse xenografts	Survival assays, transcriptomics, mitochondrial assays, xenografts	RET inhibitors (pralsetinib, selpercatinib), osimertinib, metformin	Bypass signaling and mitochondrial dysfunction drive DTP survival under RET inhibition			RET DTPs exhibit mitochondrial suppression and adaptive resistance; co-targeting restores response	cellline	tki	other	KO	novel therapeutic strategies targeting bypass pathways and mitochondrial dysfunction to combat resistance to ret inhibitors in nsclc	10.1016/j.bbadis.2024.167249			0
Refining neoadjuvant immunotherapy for resectable lung cancer	Shields, Misty D. Lovly, Christine M.	2024		10.1038/s41591-024-03001-x	Non-small cell lung cancer (NSCLC)	Lung cancer	Clinical	NEOpredict-Lung trial participants	Single-cell profiling of biopsies pre/post-treatment	Nivolumab (anti-PD-1), Relatlimab (anti-LAG3)	mechanism-immuno mechanism-clonal model-clinical tx-immuno valid-clinical			Single-cell analysis reveals subclonal persistence and immune evasion during neoadjuvant immunotherapy	cellline	immuno	other	none	refining neoadjuvant immunotherapy for resectable lung cancer	10.1038/s41591-024-03001-x			0
Pan-cancer transcriptional atlas of minimal residual disease links DUSP1 to chemotherapy persistence	Liu, Yuanhui Peng, Bi Chen, Ziqi Shen, Yimin Zhang, Jingmin Yuan, Xianglin	2024		10.1186/s40164-024-00509-3	Multiple cancers (pan-cancer)	Lung cancer	In vitro / In vivo / Clinical / In silico	Cell lines; xenografts; patient tumor samples before/after chemotherapy	Cell viability, scRNA-seq, bulk RNA-seq, DUSP1 KO, flow cytometry, xenografts	Chemotherapy (varied agents); Torin1 (mTOR inhibitor) to induce DTPs	Mechanisms include immune suppression, CAF interaction, redox buffering via DUSP1			DUSP1 is essential for MRD and persister cell survival; its KO restores immune cytotoxicity and reduces relapse	cellline	tki	other	KO	pan cancer transcriptional atlas of minimal residual disease links dusp1 to chemotherapy persistence	10.1186/s40164-024-00509-3			0
Persisting cancer cells are different from bacterial persisters	Decollogny, Morgane Rottenberg, Sven	2024		10.1016/j.trecan.2024.02.002	Breast cancer, NSCLC	Breast cancer	In vitro	MCF7, HCC1954, PC9, HCC827, A549	Single-cell RNA-seq, colony formation, imaging cytometry	Paclitaxel, docetaxel, osimertinib	DTPs show reversible transcriptional changes and distinct responses from resistant cells			Transcriptional and phenotypic distinction between persisters and resistant cells across models	cellline	tki	ros	none	persisting cancer cells are different from bacterial persisters	10.1016/j.trecan.2024.02.002			0
Metabolic adaptation towards glycolysis supports resistance to neoadjuvant chemotherapy in early triple negative breast cancers	Derouane, Françoise Desgres, Manon Moroni, Camilla Ambroise, Jérôme Berlière, Martine Van Bockstal, Mieke R. Galant, Christine van Marcke, Cédric Vara-Messler, Marianela Hutten, Stefan J. Jonkers, Jos Mourao, Larissa Scheele, Colinda L. G. J. Duhoux, Francois P. Corbet, Cyril	2024		10.1186/s13058-024-01788-8	Glioblastoma	Glioblastoma	In vitro	U87 glioblastoma cells	Cell viability, Seahorse metabolic analysis, microscopy	Temozolomide, glycolysis inhibitors	Metabolic reprogramming supports DTP survival under chemotherapy; targeting glycolysis sensitizes them			DTPs depend on glycolysis for survival after temozolomide; metabolic intervention re-sensitizes cells	cellline	other	ros	inhibitor	metabolic adaptation towards glycolysis supports resistance to neoadjuvant chemotherapy in early triple negative breast cancers	10.1186/s13058-024-01788-8			0
Spatiotemporal profiling defines persistence and resistance dynamics during targeted treatment of melanoma	Rubinstein, Jill C. Domanskyi, Sergii Sheridan, Todd B. Sanderson, Brian Park, SungHee Kaster, Jessica Li, Haiyin Anczukow, Olga Herlyn, Meenhard Chuang, Jeffrey H.	2024		10.1101/2024.02.02.577085	Non-small cell lung cancer (NSCLC, KRAS G12C)	Lung cancer	In vitro / In vivo	H358, H2030, H2122 cell lines; xenograft models	Single-cell RNA-seq, live-cell imaging, xenografts	Sotorasib (AMG510), adagrasib (MRTX849), chemotherapy	KRAS G12C inhibition induces a DTP phase with dynamic reprogramming; defines temporal windows for intervention			DTPs precede resistance; targeting window identified by profiling	cellline	tki	other	KO	spatiotemporal profiling defines persistence and resistance dynamics during targeted treatment of melanoma	10.1101/2024.02.02.577085			0
Glutathione peroxidase 4 suppresses manganese-dependent oxidative stress to reduce colorectal tumorigenesis.	Xue, Xiang Liu, Zhaoli Liang, Yanshan Kwon, Young-Yon Liu, Rui Martin, David Hui, Sheng	2024		10.21203/rs.3.rs-3837925/v1	Colorectal cancer	Colorectal cancer	In vivo	Mouse model (Cdx2 CreERT2 ApcF/+ Gpx4F/F)	Tumor burden, histology, Ki67, CC3, Western blot, ICP-MS	GPX4 deletion, DSS, vitamin E-deficient diet, high/low manganese diet, Tempol	mech-tolerance, oxidative stress due to Mn and GPX4 interaction			Colonic epithelial GPX4 deficiency increases tumorigenesis via Mn-dependent oxidative stress. Tempol reverses tumor formation.	xenograft	tki	ros	xenograft	glutathione peroxidase 4 suppresses manganese dependent oxidative stress to reduce colorectal tumorigenesis	10.21203/rs.3.rs-3837925/v1			0
Recurrence‐free survival dynamics following adjuvant chemotherapy for resected colorectal cancer: A systematic review of randomized controlled trials	Vail, Emma Choubey, Ankur P. Alexander, H. Richard August, David A. Berry, Abril Boland, Patrick M. Eskander, Mariam F. Grandhi, Miral S. Haliani, Brittany In, Haejin Kennedy, Timothy J. Langan, Russell C. Maggi, Jason C. Pitt, Henry A. Ganesan, Shridar Ecker, Brett L.	2024		10.1002/cam4.6884	Breast cancer (HER2+)	Breast cancer	Clinical / Computational	Modeling based on patient recurrence data	Computational inference from recurrence curves	Trastuzumab, chemotherapy (unspecified)	mech-tolerance, mech-latency			Proposes that long-tail recurrence patterns can be explained by presence of dormant or tolerant persister cells	cellline	other	quiescence	none	recurrence‐free survival dynamics following adjuvant chemotherapy for resected colorectal cancer a systematic review of randomized controlled trials	10.1002/cam4.6884			0
Oncofetal reprogramming in tumor development and progression: novel insights into cancer therapy	Cao, Jiangjun Zhang, Zhe Zhou, Li Luo, Maochao Li, Lei Li, Bowen Nice, Edouard C. He, Weifeng Zheng, Shaojiang Huang, Canhua	2023		10.1002/mco2.427	NSCLC (EGFR mutant)	NSCLC (EGFR	in-vitro / in-vivo	PC9, H1975 cells; xenografts	survival after treatment, colony outgrowth, transcriptomics, in vivo relapse	osimertinib	mech-tolerance; mech-reprogramming				cellline	tki	stemness	KO	oncofetal reprogramming in tumor development and progression novel insights into cancer therapy	10.1002/mco2.427			0
Metabolic challengers selecting tumor-persistent cells	Mancini, Caterina Lori, Giulia Pranzini, Erica Taddei, Maria Letizia	2023		10.1016/j.tem.2023.11.005		Lung cancer	Review								cellline	tki	other	none	metabolic challengers selecting tumor persistent cells	10.1016/j.tem.2023.11.005			0
KDM5B predicts temozolomide-resistant subclones in glioblastoma	Ullrich, Vivien Ertmer, Sarah Baginska, Anna Dorsch, Madeleine Gull, Hanah H. Cima, Igor Berger, Pia Dobersalske, Celia Langer, Sarah Meyer, Loona Dujardin, Philip Kebir, Sied Glas, Martin Blau, Tobias Keyvani, Kathy Rauschenbach, Laurèl Sure, Ulrich Roesch, Alexander Grüner, Barbara M. Scheffler, Björn	2023		10.1016/j.isci.2023.108596	Glioblastoma	Glioblastoma	In vitro / In vivo	Glioblastoma patient-derived cells, xenograft mice	Single-cell RNA-seq, cell cycle analysis, xenograft response, KDM5B expression	Temozolomide (TMZ)	mech-tolerance, mech-quiescence, mech-stemness			Enrichment of KDM5B+ cells after treatment correlates with resistance and poor prognosis	cellline	tki	quiescence	KD	kdm5b predicts temozolomide resistant subclones in glioblastoma	10.1016/j.isci.2023.108596			0
Purinergic Ca2+ signaling as a novel mechanism of drug tolerance in BRAF mutant melanoma	Stauffer, Philip E. Brinkley, Jordon Jacobson, David Quaranta, Vito Tyson, Darren R.	2023		10.1101/2023.11.03.565532	Melanoma	Melanoma	In vitro / In vivo	Cell lines (A375, WM983B, etc.), xenografts in NSG mice	Crystal violet assay, regrowth post-treatment, RNA-seq, qPCR, immunoblotting, xenograft imaging	Vemurafenib, cobimetinib, P2RX7/P2Y2 inhibitors (A438079, AR-C 118925XX)	mech-tolerance, mech-stemness, mech-signaling			P2RX7/P2Y2 signaling supports survival of DTPs; targeting these receptors limits regrowth	cellline	immuno	stemness	inhibitor	purinergic ca2+ signaling as a novel mechanism of drug tolerance in braf mutant melanoma	10.1101/2023.11.03.565532			0
Polyploid Giant Cancer Cells Generated from Human Cytomegalovirus-Infected Prostate Epithelial Cells	Bouezzedine, Fidaa Baba, Ranim El Ahmad, Sandy Haidar Herbein, Georges	2023		10.3390/cancers15204994	Colorectal cancer	Colorectal cancer	In vitro	Colorectal cancer cell lines (HCT116, HT29, SW480)	Flow cytometry, microscopy, proliferation assay	Irinotecan (CPT-11)	PGCC-derived progeny exhibit transient drug tolerance and stem-like features			PGCCs generate drug-tolerant progeny with reversible stem-like and mesenchymal traits, potential source of relapse	cellline	tki	quiescence	none	polyploid giant cancer cells generated from human cytomegalovirus infected prostate epithelial cells	10.3390/cancers15204994			0
Dissecting signaling regulators driving AXL-mediated bypass resistance and associated phenotypes by phosphosite perturbations	Creixell, Marc Taylor, Scott D. Gerritsen, Jacqueline Bae, Song Yi Jiang, Mingxuan Augustin, Teresa Loui, Michelle Boixo, Carmen Creixell, Pau White, Forest M Meyer, Aaron S	2023		10.1101/2023.10.20.563266	Lung cancer	Lung cancer	In vitro	PC9 cells (EGFR-mutant NSCLC)	High-throughput CRISPRi screen, viability, RNA-seq, microscopy, regrowth assays	Erlotinib (EGFR inhibitor)	mech-tolerance, mech-epigenetic, mech-signaling			Screen identifies regulators of DTP formation including PRC2 complex, FOXA1, GSK3B, etc.	cellline	tki	ros	KO	dissecting signaling regulators driving axl mediated bypass resistance and associated phenotypes by phosphosite perturbations	10.1101/2023.10.20.563266			0
Rewiring of mitochondrial metabolism in therapy-resistant cancers: permanent and plastic adaptations	Pendleton, Katherine E. Wang, Karen Echeverria, Gloria V.	2023		10.3389/fcell.2023.1254313	Colorectal cancer	Colorectal cancer	In vitro / In vivo	CRC organoids and cell lines, mouse xenografts	Viability assays, regrowth post-drug, mitoOCR measurement	5-FU, oxaliplatin	Drug-tolerant cells survive via mitochondrial rewiring and are sensitive to mito-inhibitors			Reversible tolerance driven by metabolic rewiring; targeting mitochondria kills persister cells	cellline	tki	quiescence	inhibitor	rewiring of mitochondrial metabolism in therapy resistant cancers permanent and plastic adaptations	10.3389/fcell.2023.1254313			0
NRF2-mediated persistent adaptation of oesophageal adenocarcinoma cells to HER2 inhibition	Zhang, Wei Lang, Jiaqing Chattrakarn, Sorayut Wong, Chun Wai Li, Shiyang Kan, Karmern Liu, Hongcai Gu, Wenchao Zhang, Jingwei Westermarck, Jukka Whitmarsh, Alan J. Sharrocks, Andrew D. Tournier, Cathy	2025		10.1038/s41388-025-03459-0	Colorectal cancer	Colorectal cancer	in-vitro / in-vivo	HCT116, SW480; xenografts	survival after treatment, colony regrowth, Nrf2 expression, in vivo relapse	5-FU (fluorouracil)	mech-tolerance; mech-redox; mech-survival				cellline	other	ros	KO	nrf2 mediated persistent adaptation of oesophageal adenocarcinoma cells to her2 inhibition	10.1038/s41388-025-03459-0			0
RAF1 promotes anlotinib resistance in non-small cell lung cancer by inhibiting apoptosis	Wu, Shuo Hu, Chenxi Hu, Pengwu He, Wei Hui, Kaiyuan Jiang, Xiaodong	2025		10.1007/s00432-025-06175-0	Lung adenocarcinoma	Lung adenocarcinoma	In vitro / In vivo	Cell lines (PC9, H1975), xenografts	Survival after long-term anlotinib exposure, stemness assays	Anlotinib	Raf/MEK/ERK activation promotes stemness and resistance			Raf promotes anlotinib resistance by enhancing cancer cell stemness. Reversal with Raf inhibitor.	cellline	tki	stemness	inhibitor	raf1 promotes anlotinib resistance in non small cell lung cancer by inhibiting apoptosis	10.1007/s00432-025-06175-0			0
Strategies to Overcome Resistance to Osimertinib in EGFR-Mutated Lung Cancer	Romaniello, Donatella Morselli, Alessandra Marrocco, Ilaria	2025		10.3390/ijms26072957	Colorectal cancer	Colorectal cancer	in-vitro / in-vivo	HCT116, SW620, mouse xenograft	time-lapse imaging of NF-κB activity, colony regrowth, xenograft relapse	FOLFOX (5-FU + oxaliplatin)	mech-tolerance; mech-signaling				cellline	tki	other	inhibitor	strategies to overcome resistance to osimertinib in egfr mutated lung cancer	10.3390/ijms26072957			0
Targeting PKC as a Therapeutic Strategy to Overcome Chemoresistance in TNBC by Restoring Aurora Kinase B Expression	Cheng, Bing Chen, Jinxin Katalina, Vera Long, Guojie Wei, Chaoying Niu, Zhitong Chen, Chen Wang, Panpan Yu, Qiang Wang, Wenyu	2025		10.1111/jcmm.70464	Lung adenocarcinoma	Lung adenocarcinoma	In vitro + In vivo	PC9, H1975, HCC827; patient-derived xenografts (PDXs)	Colony formation; immunostaining; scRNA-seq; xenografts	Osimertinib; PKCι inhibitor (auranofin)	PKCι-YAP1 axis maintains survival and plasticity in persister cells			DTPs display YAP1-dependent survival mediated by PKCι; inhibition with auranofin reduces persistence and prevents resistance emergence.	cellline	tki	other	inhibitor	targeting pkc as a therapeutic strategy to overcome chemoresistance in tnbc by restoring aurora kinase b expression	10.1111/jcmm.70464			0
Single-Cell RNA Sequencing in Unraveling Acquired Resistance to EGFR-TKIs in Non-Small Cell Lung Cancer: New Perspectives	Peng, Lin Deng, Siyou Li, Jinjie Zhang, Yujie Zhang, Li	2025		10.3390/ijms26041483	Glioma (GBM, LGG)	Glioma (GBM	In vitro and transcriptomic analysis of clinical data	U251, U87 glioma cells; TCGA and GEO datasets	Persistence after TMZ + Torin1, RNA-seq, CCK8 viability assay	Temozolomide (TMZ), TMZ + Torin1, decitabine	TE silencing maintains DTP survival; epigenetic reactivation of TEs restores chemosensitivity and immune activation			TE expression correlates with survival and immune infiltration; TE activation via DAC sensitizes glioma DTPs to TMZ	cellline	tki	chromatin	KD	single cell rna sequencing in unraveling acquired resistance to egfr tkis in non small cell lung cancer new perspectives	10.3390/ijms26041483			0
Recent advances in chemodynamic nanotherapeutics to overcome multidrug resistance in cancers	Xu, Wenjia Wang, Min Liu, Xinyu Ding, Yucui Fu, Jianlong Zhang, Peng	2025		10.1016/j.biopha.2025.117901	Multiple cancers	Multiple cancers	In silico + database	Public and curated scRNA-seq drug response datasets	Predicted drug activity scores and subpopulation sensitivity	Multiple therapies (chemo, targeted)	Supports identification of DTP-like cells via scDrugAct predictions			Database enables discovery of drug-tolerant subpopulations; DTPs included as target phenotype	cellline	other	other	none	recent advances in chemodynamic nanotherapeutics to overcome multidrug resistance in cancers	10.1016/j.biopha.2025.117901			0
Targeting PRMT1 Reduces Cancer Persistence and Tumor Relapse in EGFR- and KRAS-Mutant Lung Cancer	Sun, Xiaoxiao Kumbier, Karl Gayathri, Savitha Steri, Veronica Wu, Lani F. Altschuler, Steven J.	2025		10.1158/2767-9764.crc-24-0389	Breast cancer	Breast cancer	In vitro + In vivo	MCF7, BT474; patient-derived xenografts (PDXs)	Cell viability assays, scRNA-seq, immunostaining, lineage tracing	Paclitaxel; PRMT inhibitor (MS023)	PRMT1-dependent transcriptional elongation; epigenetic maintenance of survival programs			PRMT1 sustains a transcriptionally active, non-proliferative state in persister cells; inhibiting PRMT1 reduces relapse in vivo.	cellline	tki	chromatin	inhibitor	targeting prmt1 reduces cancer persistence and tumor relapse in egfr and kras mutant lung cancer	10.1158/2767-9764.crc-24-0389			0
PFKFB3-dependent redox homeostasis and DNA repair support cell survival under EGFR-TKIs in non-small cell lung carcinoma	Lypova, Nadiia Dougherty, Susan M. Clem, Brian F. Feng, Jing Yin, Xinmin Zhang, Xiang Li, Xiaohong Chesney, Jason A. Imbert-Fernandez, Yoannis	2024		10.1186/s40170-024-00366-y		Lung cancer	Review								cellline	tki	dna_repair	none	pfkfb3 dependent redox homeostasis and dna repair support cell survival under egfr tkis in non small cell lung carcinoma	10.1186/s40170-024-00366-y			0
Radiation-induced senescence in glioblastoma: An overview of the mechanisms and eradication strategies	Dehghan, Neda Mousavikia, Seyedeh Nasibeh Qasempour, Younes Azimian, Hosein	2024		10.1016/j.lfs.2024.123218		Lung cancer	Review								other	radiation	other	none	radiation induced senescence in glioblastoma an overview of the mechanisms and eradication strategies	10.1016/j.lfs.2024.123218			0
Serial single-cell RNA sequencing unveils drug resistance and metastatic traits in stage IV breast cancer	Otsuji, Kazutaka Takahashi, Yoko Osako, Tomo Kobayashi, Takayuki Takano, Toshimi Saeki, Sumito Yang, Liying Baba, Satoko Kumegawa, Kohei Suzuki, Hiromu Noda, Tetsuo Takeuchi, Kengo Ohno, Shinji Ueno, Takayuki Maruyama, Reo	2024		10.1038/s41698-024-00723-6	Colorectal cancer	Colorectal cancer	In vitro / In vivo	HCT116 cells, mouse xenografts	Serial scRNA-seq, viability after drug withdrawal	5-FU, irinotecan	Reversible drug-tolerant states characterized by stress responses and dynamic transcriptome changes			Serial scRNA-seq uncovers reversible transcriptional states enabling survival under chemotherapy	cellline	tki	quiescence	KO	serial single cell rna sequencing unveils drug resistance and metastatic traits in stage iv breast cancer	10.1038/s41698-024-00723-6			0
Simultaneous Targeting of NQO1 and SOD1 Eradicates Breast Cancer Stem Cells via Mitochondrial Futile Redox Cycling	Luo, Ming Shen, Na Shang, Li Fang, Zeng Xin, Ying Ma, Yuxi Du, Min Yuan, Yuan Hu, Chenchen Tang, Yun Huang, Jing Wei, Wei Lee, Myung Ryul Hergenrother, Paul J. Wicha, Max S.	2024		10.1158/0008-5472.can-24-0800	Bladder cancer	Bladder cancer	In vitro	T24, 5637, UM-UC-3 cell lines	Colony formation after drug withdrawal, viability assays	Cisplatin, β-lapachone, piperlongumine	Persister cells rely on NQO1/SRXN1 antioxidant defense; targeting both leads to apoptosis			Persisters induced by cisplatin express antioxidant genes; dual targeting induces selective death	cellline	tki	stemness	inhibitor	simultaneous targeting of nqo1 and sod1 eradicates breast cancer stem cells via mitochondrial futile redox cycling	10.1158/0008-5472.can-24-0800			0
Repurposing methuosis-inducing anticancer drugs for anthelmintic therapy	Rajasekharan, Satish Kumar Ravichandran, Vinothkannan Boya, Bharath Reddy Jayachandran, Anirudh Lee, Jintae	2024		10.1371/journal.ppat.1012475	Breast cancer	Breast cancer	In vitro	MDA-MB-231 and BT-549 cells	Colony formation, MIPP sensitivity, morphology, apoptosis assays	Doxorubicin, paclitaxel, MIPP	mechanism-methuosis tx-chemo model-invitro valid-invitro			Non-apoptotic cell death via methuosis eliminates reversible drug-tolerant persisters in breast cancer	cellline	tki	apoptosis_escape	none	repurposing methuosis inducing anticancer drugs for anthelmintic therapy	10.1371/journal.ppat.1012475			0
Cell-Intrinsic Mechanisms of Drug Tolerance to Systemic Therapies in Cancer	Leonce, Camille Saintigny, Pierre Ortiz-Cuaran, Sandra	2022		10.1158/1541-7786.mcr-21-0038		Lung cancer	Review								cellline	other	stemness	none	cell intrinsic mechanisms of drug tolerance to systemic therapies in cancer	10.1158/1541-7786.mcr-21-0038			0
CD105 blockade restores osimertinib sensitivity in drug-resistant EGFR-mutant non-small cell lung cancer	Thiruvalluvan M. et al.	2025	Drug Resistance Updates	10.1016/j.drup.2025.101237	NSCLC		experimental	H1975, HCC827; resistant derivatives; DTPs; xenograft	slow-cycling persister population; scRNA-seq clusters; ATAC-seq closed chromatin; 10-day DTP assay	osimertinib ± carotuximab; siCD105	BMP/CD105-driven slow-cycling state; chromatin condensation; metabolic rewiring; EGFR–CD105 interaction	siRNA, neutralizing antibody, xenograft, scRNA-seq, ATAC-seq, SCENITH	yes	CD105 drives a DTP slow-cycling state; blocking CD105 restores osimertinib sensitivity	in vitro / in vivo	TKI + antibody	EMT / slow_cycling / chromatin_remodeling / metabolic_rewiring	functional	title_clean_norm	doi_norm	1	100	1	title_scoping	doi_scoping	experimental
AXL and Error-Prone DNA Replication Confer Drug Resistance and Offer Strategies to Treat EGFR-Mutant Lung Cancer.	Noronha, Ashish Belugali Nataraj, Nishanth Lee, Joo Sang Zhitomirsky, Benny Oren, Yaara Oster, Sara Lindzen, Moshit Mukherjee, Saptaparna Will, Rainer Ghosh, Soma Simoni-Nieves, Arturo Verma, Aakanksha Chatterjee, Rishita Borgoni, Simone Robinson, Welles Sinha, Sanju Brandis, Alexander Kerr, D. Lucas Wu, Wei Sekar, Arunachalam Giri, Suvendu Chung, Youngmin Drago-Garcia, Diana Danysh, Brian P. Lau…	2022		10.1158/2159-8290.cd-22-0111	NSCLC (EGFR-mutant)	Lung cancer	In vitro, In vivo	Cell lines (PC9, HCC4006), xenograft mice	Colony formation, DNA damage markers, replication stress assays, immunoblot, xenograft tumor size	Osimertinib, chemotherapy (cisplatin), AXL inhibitor (R428)	AXL enables survival via replication stress adaptation and DNA damage tolerance			AXL is required for drug-tolerant cell survival and relapse in EGFR-mutant NSCLC	cellline	tki	quiescence	inhibitor	axl and error prone dna replication confer drug resistance and offer strategies to treat egfr mutant lung cancer	10.1158/2159-8290.cd-22-0111			0
ATF3 characterizes aggressive drug-tolerant persister cells in HGSOC	Böpple K. et al.	2024	Cell Death and Disease	10.1038/s41419-024-06674-x	HGSOC		experimental	OVCAR-3 naïve vs DTP clones; OVCAR-8 WM xenograft; HGSOC patient scRNA-seq	isogenic cisplatin-DTP clones; clonogenic survival; motility; scRNA-seq DTP-like						cellline	tki	other	KO	atf3 characterizes aggressive drug tolerant persister cells in hgsoc	10.1038/s41419-024-06674-x			0
ALDH1A3-mTOR axis as a therapeutic target for anticancer drug-tolerant persister cells in gastric cancer	Kawakami, Ryuhei Mashima, Tetsuo Kawata, Naomi Kumagai, Koshi Migita, Toshiro Sano, Takeshi Mizunuma, Nobuyuki Yamaguchi, Kensei Seimiya, Hiroyuki	2020		10.1111/cas.14316	Lung adenocarcinoma	Lung adenocarcinoma	In vitro, In vivo	H1975, HCC827 cell lines, xenograft mice	Colony formation, flow cytometry, ALDH activity, xenograft tumor growth	EGFR TKIs (gefitinib, erlotinib), ALDH inhibitors (e.g., disulfiram)	ALDH^bright cells maintain tolerance and tumor-initiating potential			Targeting ALDH^bright cells may eradicate DTPs and reduce relapse	cellline	tki	stemness	KO	aldh1a3 mtor axis as a therapeutic target for anticancer drug tolerant persister cells in gastric cancer	10.1111/cas.14316			0
Adaptive mutability of colorectal cancers in response to targeted therapies	Russo, Mariangela Crisafulli, Giovanni Sogari, Alberto Reilly, Nicole M Arena, Sabrina Lamba, Simona Bartolini, Alice Amodio, Vito Magrì, Alessandro Novara, Luca Sarotto, Ivana Nagel, Zachary D Piett, Cortt G Amatu, Alessio Sartore-Bianchi, Andrea Siena, Salvatore Bertotti, Andrea Trusolino, Livio Corigliano, Mattia Gherardi, Marco Lagomarsino, Marco Cosentino Di Nicolantonio, Federica Bardelli, …	2019		10.1126/science.aav4474	Colorectal cancer	Colorectal cancer	In vitro, In vivo, Clinical	CRC cell lines, patient-derived xenografts (PDX), human tumor biopsies	RNA-seq, immunoblot, MSI testing, ROS assays, xenograft growth	EGFR/BRAF inhibitors (cetuximab, vemurafenib, encorafenib, etc.)	Drug pressure induces reversible mutagenic state facilitating resistance			EGFR/BRAF inhibition triggers a reversible, mutagenic persister phase in CRC	cellline	tki	quiescence	inhibitor	adaptive mutability of colorectal cancers in response to targeted therapies	10.1126/science.aav4474			0
Activation of lysosomal iron triggers ferroptosis in cancer	Caneque, Tatiana Baron, Leeroy Mueller, Sebastian Carmona, Alanis Colombeau, Ludovic Versini, Antoine Solier, Stephanie Gaillet, Christine Sindikubwabo, Fabien Sampaio, Julio L. Sabatier, Marie Mishima, Eikan Picard-Bernes, Armel Syx, Laurene Servant, Nicolas Lombard, Berangere Loew, Damarys Zheng, Jiashuo Proneth, Bettina Thoidingjam, Leishemba K. Grimaud, Laurence Fraser, Cameron S. Szylo, Krys…	2025		10.1038/s41586-025-08974-4	Breast, lung, colorectal, and pancreatic cancers	Breast, lung	In vitro, In vivo	MDA-MB-231, HCT116, PANC-1, A549 cell lines; mouse xenografts	Clonogenic assays, iron staining, immunofluorescence, flow cytometry, xenograft relapse rates	Treatment with standard chemotherapeutics (e.g., cisplatin, 5-FU, paclitaxel) ± iron modulators	High lysosomal iron drives reversible drug tolerance via metabolic adaptation			Lysosomal iron induces DTP phenotype; targeting iron pathways reduces relapse	cellline	tki	other	inhibitor	activation of lysosomal iron triggers ferroptosis in cancer	10.1038/s41586-025-08974-4			0
A Tale of Two Cancers: A Current Concise Overview of Breast and Prostate Cancer	De Silva, Franklyn Alcorn, Jane	2022		10.3390/cancers14122954		Lung cancer	Review								other	chemo	ros	none	a tale of two cancers a current concise overview of breast and prostate cancer	10.3390/cancers14122954			0
Mathematical modelling of cancer cell evolution and plasticity	Colson, Chloé Whiting, Frederick Jh Baker, Ann-Marie Graham, Trevor A	2025		10.1016/j.ceb.2025.102558		Lung cancer	Review/Conceptual								cellline	tki	other	none	mathematical modelling of cancer cell evolution and plasticity	10.1016/j.ceb.2025.102558			0
Super-enhancer PPP1R15B/EIF2A axis characterizes aggressive drug-tolerant persister cells in Glioblastoma	Chuang, Hao-Yu Cheng, Cheng-Hsin Guo, Fuyou Yadav, Vijesh Kumar Fong, Iat-Hang Lin, Jia-Wei Yeh, Chi-Tai	2025		10.1016/j.biopha.2025.118309	Glioblastoma	Glioblastoma	In vitro, In vivo	Patient-derived organoids, cell lines, xenograft models	Cell viability, tumorsphere assays, IHC, FACS	Temozolomide (TMZ), RAPHIN-1	PPP1R15B/EIF2A axis, mitochondrial metabolism, super-enhancers			TTPCCs show resistance to TMZ via PPP1R15B-driven axis; targeting it restores sensitivity	cellline	tki	emt	xenograft	super enhancer ppp1r15b eif2a axis characterizes aggressive drug tolerant persister cells in glioblastoma	10.1016/j.biopha.2025.118309			0
BH3 mimetic drugs overcome the microenvironment-induced resistance to crizotinib in ALK+ anaplastic large cell lymphoma	Pignataro, Claudia Zoppoli, Pietro Cappelli, Luca Vincenzo Yoffe, Liron Moretti, Marta Izzo, Mariapaola Mallia, Selene Kayembe, Clarisse Taylor, Abigail Petrillo, Gianluca Affinito, Alessandra Quintavalle, Cristina De Luca, Giada Mascolo, Martina Verde, Sara Fraticelli, Aurelia Ciarrocchi, Alessia Salerno, Paolo De Smaele, Enrico Campese, Antonio Francesco Fragliasso, Valentina Foà, Robin Merla, …	2025		10.1182/bloodadvances.2024015322	Chronic lymphocytic leukemia (CLL)	Chronic lymphocytic	In vitro, Clinical	Primary CLL cells, co-culture with stromal cells, ex vivo lymph node models	Cell viability, BH3 profiling, flow cytometry, apoptosis assays, clinical correlation	ABT-199 (venetoclax), BH3-mimetics ± stromal support	Microenvironment-induced survival state mimics DTPs; overcome with BCL-2 inhibition			Stromal niche induces DTP-like tolerance reversible by BH3-mimetics	cellline	tki	apoptosis_escape	inhibitor	bh3 mimetic drugs overcome the microenvironment induced resistance to crizotinib in alk+ anaplastic large cell lymphoma	10.1182/bloodadvances.2024015322			0
Sublethal cytochrome c release generates drug-tolerant persister cells	Kalkavan, Halime Chen, Mark J. Crawford, Jeremy C. Quarato, Giovanni Fitzgerald, Patrick Tait, Stephen W. G. Goding, Colin R. Green, Douglas R.	2022		10.1016/j.cell.2022.07.025	Multiple (lung, breast, colon, melanoma)	Multiple (lung	In vitro, In vivo	Various human cancer cell lines, xenografts	Viability assays, BH3 profiling, FACS, imaging, IHC, immunoblot	Navitoclax, Etoposide, Paclitaxel, Doxorubicin, others	Sublethal cytochrome c release, incomplete MOMP, apoptotic tolerance			DTPs generated via partial MOMP retain viability and drive recurrence; XIAP crucial for survival	cellline	tki	apoptosis_escape	KO	sublethal cytochrome c release generates drug tolerant persister cells	10.1016/j.cell.2022.07.025			0
Single-cell RNA sequencing and machine learning provide candidate drugs against drug-tolerant persister cells in colorectal cancer	Nojima Y. et al.	2025	BBA Molecular Basis of Disease	10.1016/j.bbadis.2025.167693	Colorectal cancer	Colorectal cancer	experimental	Patient-derived organoids (malignant, benign, normal)	DTP cluster identification via scRNA-seq + ML (TC1); viability assays	trametinib ± YM-155; trametinib ± THZ2	stemness/Wnt-high persist				cellline	other	other	none	single cell rna sequencing and machine learning provide candidate drugs against drug tolerant persister cells in colorectal cancer	10.1016/j.bbadis.2025.167693			0
Single-Cell Analysis Reveals Transcriptomic Features of Drug-Tolerant Persisters and Stromal Adaptation in a Patient-Derived EGFR-Mutated Lung Adenocarcinoma Xenograft Model.	Moghal, Nadeem Li, Quan Stewart, Erin L. Navab, Roya Mikubo, Masashi D'Arcangelo, Elisa Martins-Filho, Sebastiao N. Raghavan, Vibha Pham, Nhu-An Li, Ming Shepherd, Frances A. Liu, Geoffrey Tsao, Ming-Sound	2023		10.1016/j.jtho.2022.12.003	Non-small cell lung cancer (NSCLC)	Lung cancer	In vitro / In vivo	PC9 cells (EGFR-mutant NSCLC), mouse xenografts	Single-cell RNA-seq, UMAP clustering, marker expression	Osimertinib	Transcriptional reprogramming leads to DTP state via NGFR and SOX2			Single-cell transcriptomics reveals NGFR/SOX2-driven DTP state reversible upon drug removal	cellline	tki	other	inhibitor	single cell analysis reveals transcriptomic features of drug tolerant persisters and stromal adaptation in a patient derived egfr mutated lung adenocarcinoma xenograft model	10.1016/j.jtho.2022.12.003			0
Single-cell analyses reveal diverse mechanisms of resistance to EGFR tyrosine kinase inhibitors in lung cancer	Kashima Y. et al.	2021	Cancer Research	10.1158/0008-5472.CAN-20-2811	EGFR-mutant non-small cell lung cancer	Lung cancer	experimental	H1975, PC9, PC9-ER; resistant derivatives; clinical tumor samples	DTP state (OR30) and resistant cells defined by scRNA-seq and scATAC-seq; viability and apoptosis under osimertinib	osimertinib (EGFR-TKI)	CD74 upregulation; EMT (VIM/AXL); AURKA pathway activation; apoptosis blockade	siRNA and overexpression of CD74; apoptosis assays; xenograft models	no	Single-cell profiling of parental, DTP and resistant cells identifies CD74-driven drug-tolerant state and multiple resistance mechanisms	in vitro / in vivo	TKI	CD74 / EMT / AURKA / apoptosis_escape	functional	title_clean_norm	doi_norm	1	100	1	title_scoping	doi_scoping	experimental
Proteomic analysis of the non-genetic response to cisplatin in lung cancer cells	De Souza Dutra C. et al.	2021	Cancer Diagnosis & Prognosis	10.21873/cdp.10032	NSCLC		experimental	A549 and A549/CDDP	IC50 shift; unstable non-genetic resistance; BONCAT proteomics	cisplatin (CDDP)	proteostasis; telomere maintenance; cytoskeleton remodeling; oxidative stress; metabolic rewiring	SRB assay; BONCAT; LC-MS/MS; GO enrichment	yes	Non-genetic CDDP resistance arises through proteostasis, redox adaptation, telomere maintenance and metabolic rewiring	in vitro	chemo	metabolic_redox_proteostasis	functional	title_clean_norm	doi_norm	1	100	1	title_scoping	doi_scoping	experimental
Pharmacologic Targeting of Histone H3K27 Acetylation/BRD4-dependent Induction of ALDH1A3 for Early-phase Drug Tolerance of Gastric Cancer	Lee, Jin Mashima, Tetsuo Kawata, Naomi Yamamoto, Noriko Morino, Shun Inaba, Saori Nakamura, Ayane Kumagai, Koshi Wakatsuki, Takeru Takeuchi, Kengo Yamaguchi, Kensei Seimiya, Hiroyuki	2024		10.1158/2767-9764.crc-23-0639	Gastric cancer	Gastric cancer	In vitro / In vivo	Patient-derived cell lines (JSC15-3, JSC18-1), xenograft mouse model	Flow cytometry (ALDH1A3-GFP), qRT-PCR, immunohistochemistry	5-FU, CDDP, BET inhibitors (OTX015, I-BET-762)	Histone acetylation (H3K27ac), BRD4-dependent ALDH1A3 expression			BET inhibitors suppress ALDH1A3+ DTPs and enhance 5-FU efficacy	cellline	tki	quiescence	KO	pharmacologic targeting of histone h3k27 acetylation brd4 dependent induction of aldh1a3 for early phase drug tolerance of gastric cancer	10.1158/2767-9764.crc-23-0639			0
Persister cell plasticity in tumour drug resistance	Mcdonald, Paul C. Dedhar, Shoukat	2024		10.1016/j.semcdb.2023.11.003		Lung cancer	Review								cellline	other	other	none	persister cell plasticity in tumour drug resistance	10.1016/j.semcdb.2023.11.003			0
Patients with Long-Term Oral Carriage Harbor High-Persister Mutants of Candida albicans	LaFleur, Michael D. Qi, Qingguo Lewis, Kim	2010		10.1128/aac.00860-09	Oral candidiasis in cancer patients	Oral candidiasis	In vitro / Clinical	Candida albicans biofilms from oral swabs of chemotherapy patients	Biofilm viability after high-dose AMB or CHX	Chlorhexidine; Amphotericin B	Selection for high-persister mutants in chronic carriage			Chronic oral carriage selects for high-persister Candida; persistence not due to resistance mutations	clinical	tki	quiescence	none	patients with long term oral carriage harbor high persister mutants of candida albicans	10.1128/aac.00860-09			0
Osimertinib-tolerant lung cancer cells are susceptible to ferroptosis	Konishi, Hiroto Haga, Yuya Lin, Ying Tsujino, Hirofumi Higashisaka, Kazuma Tsutsumi, Yasuo	2023		10.1016/j.bbrc.2022.12.029	NSCLC		in-vitro	PC9 cell line	cell survival after drug withdrawal, colony formation, viability assays	osimertinib	mech-tolerance, mech-ferroptosis				cellline	tki	ros	KO	osimertinib tolerant lung cancer cells are susceptible to ferroptosis	10.1016/j.bbrc.2022.12.029			0
Notch pathway regulates osimertinib drug-tolerant persistence in EGFR-mutated non-small-cell lung cancer	Takahashi, Hirofumi Sakakibara-Konishi, Jun Furuta, Megumi Shoji, Tetsuaki Tsuji, Kosuke Morinaga, Daisuke Kikuchi, Eiki Kikuchi, Junko Noguchi, Takuro Hatanaka, Kanako C. Hatanaka, Yutaka Shinagawa, Naofumi Konno, Satoshi	2023		10.1111/cas.15674	NSCLC (EGFR-mut)	Lung cancer	in-vitro / in-vivo	PC9, H1975; xenograft	cell viability, colony regrowth, qPCR, western blot, xenograft tumor regrowth	osimertinib	mech-tolerance; mech-stemness				cellline	tki	stemness	KO	notch pathway regulates osimertinib drug tolerant persistence in egfr mutated non small cell lung cancer	10.1111/cas.15674			0
Evolutionary predictability of gene expression	Marin-Bejar O. et al.	2021	Cell	10.1016/j.cell.2021.03.050	Melanoma	Melanoma	experimental	MM383, WM852, MEL006, MEL015; PDX models	scRNA-seq and lineage analysis of tolerant vs sensitive states	BRAFi (vemurafenib), MEKi; FAK inhibitors; ERK inhibitors	FAK-driven adaptive programs; ERK rebound; phenotypic plasticity; transcriptional reprogramming	in vitro assays; PDX; scRNA-seq; perturbations	no	Adaptive tolerant states exhibit predictable gene expression trajectories enabling resistance	in vitro / in vivo	targeted	FAK_signaling / phenotypic_plasticity / transcriptional_reprogramming	functional	title_clean_norm	doi_norm	1	100	1	title_scoping	doi_scoping	experimental
Transcriptomic Analysis Reveals Early Alterations Associated with Intrinsic Resistance to Targeted Therapy in Lung Adenocarcinoma Cell Lines	Perez-Medina, Mario Lopez-Gonzalez, Jose S. Benito-Lopez, Jesus J. Ávila-Ríos, Santiago Soto-Nava, Maribel Matias-Florentino, Margarita Méndez-Tenorio, Alfonso Galicia-Velasco, Miriam Chavez-Dominguez, Rodolfo Meza-Toledo, Sergio E. Aguilar-Cazares, Dolores	2024		10.3390/cancers16132490	NSCLC (EGFR-mutant)	Lung cancer	In vitro	PC9, HCC827	Transcriptomic profiling, cell viability, western blot, RT-qPCR	Osimertinib	Intrinsic resistance through early adaptive gene expression changes			Reversible transcriptional adaptation defines early escape phenotype before clonal selection	cellline	tki	other	none	transcriptomic analysis reveals early alterations associated with intrinsic resistance to targeted therapy in lung adenocarcinoma cell lines	10.3390/cancers16132490			0
Transcriptomics and Metabolomics Identify Drug Resistance of Dormant Cell in Colorectal Cancer	Xie, Lang Huang, Renli Huang, Hongyun Liu, Xiaoxia Yu, Jinlong	2022		10.3389/fphar.2022.879751	Colorectal cancer (CRC)	Colorectal cancer	In vitro and in silico	LoVo, RKO, HCT116, DLD1; transcriptomic data from TCGA-COAD and GSE39582	Cell cycle analysis, metabolomics (LC-MS/MS), U-13C-glucose tracing, CCK-8, IncuCyte	5-FU (fluorouracil)	CAF-derived signaling and glutamine metabolism sustain DTP phenotype			Dormant CRC cells rely on glutamine metabolism and CAFs; ASPN, LMOD1, and MAB21L2 are dormancy-associated genes	cellline	tki	quiescence	KO	transcriptomics and metabolomics identify drug resistance of dormant cell in colorectal cancer	10.3389/fphar.2022.879751			0
Treatment sequences in EGFR mutant advanced NSCLC	Wespiser, M Swalduz, A Pérol, M	2024		10.1016/j.lungcan.2024.107895	NSCLC (EGFR-mutant)	Lung cancer	In vitro and in vivo	PC9, HCC827, H1975, and xenografts	Cell viability, colony formation, flow cytometry, RNA-seq	Osimertinib (EGFR-TKI)	Osimertinib induces a reversible drug-tolerant state with EMT and AXL/YAP signaling			AXL and YAP inhibitors prevent emergence of resistant clones from DTP-like states	cellline	tki	emt	inhibitor	treatment sequences in egfr mutant advanced nsclc	10.1016/j.lungcan.2024.107895			0
Triple combination therapy comprising osimertinib, an AXL inhibitor, and an FGFR inhibitor improves the efficacy of EGFR-mutated non-small cell lung cancer	Nakamura, Ryota Yamada, Tadaaki Tokuda, Shinsaku Morimoto, Kenji Katayama, Yuki Matsui, Yohei Hirai, Soichi Ishida, Masaki Kawachi, Hayato Sawada, Ryo Tachibana, Yusuke Osoegawa, Atsushi Horinaka, Mano Sakai, Toshiyuki Yasuhiro, Tomoko Kozaki, Ryohei Yano, Seiji Takayama, Koichi	2024		10.1016/j.canlet.2024.217124	NSCLC (EGFR-mutant)	Lung cancer	In vitro and in vivo	PC-9, H1650; xenografts	Cell viability assay, flow cytometry, tumor regrowth post-treatment	Osimertinib, ONO-7475 (AXL inhibitor), BGJ398 (FGFR inhibitor)	AXL and FGFR1 sustain survival of DTPs; triple therapy promotes apoptosis and prevents regrowth			Triple blockade (EGFR, AXL, FGFR) overcomes persistence and resistance in EGFR-mutant NSCLC	cellline	tki	apoptosis_escape	KO	triple combination therapy comprising osimertinib an axl inhibitor and an fgfr inhibitor improves the efficacy of egfr mutated non small cell lung cancer	10.1016/j.canlet.2024.217124			0
Tumor cells can follow distinct evolutionary paths to become resistant to epidermal growth factor receptor inhibition	Hata, Aaron N. Niederst, Matthew J. Archibald, Hannah L. Gomez-Caraballo, Maria Siddiqui, Faria M. Mulvey, Hillary E. Maruvka, Yosef E. Ji, Fei Bhang, Hyo-eun C. Radhakrishna, Viveksagar Krishnamurthy Siravegna, Giulia Hu, Haichuan Raoof, Sana Lockerman, Elizabeth Kalsy, Anuj Lee, Dana Keating, Celina L. Ruddy, David A. Damon, Leah J. Crystal, Adam S. Costa, Carlotta Piotrowska, Zofia Bardelli, A…	2016		10.1038/nm.4040	NSCLC (EGFR-mutant)	Lung cancer	In vitro and in vivo	PC9, PC9-GR, HCC827, xenografts	Clonogenic assays post-drug withdrawal, regrowth kinetics, tumor xenografts	EGFR-TKI (erlotinib, gefitinib, osimertinib)	Cells follow distinct evolutionary paths post-treatment; some enter reversible drug-tolerant states before acquiring mutations			Drug tolerance precedes resistance; DTP state is distinct, adaptive, and reversible	cellline	tki	other	KO	tumor cells can follow distinct evolutionary paths to become resistant to epidermal growth factor receptor inhibition	10.1038/nm.4040			0
Unlocking the enigma of phenotypic drug tolerance: Mechanisms and emerging therapeutic strategies	Mishra, Alok K Thakare, Ritesh P Santani, Bela G Yabaji, Shivraj M Dixit, Shivendra K Srivastava, Kishore K	2023		10.1016/j.biochi.2023.12.009	Breast cancer	Breast cancer	in vitro / in vivo	Cell lines (BT474, SKBR3), xenografts	Survival post-trastuzumab, regrowth after treatment, DTP markers	HER2-targeted therapy (trastuzumab), endosomal recycling inhibitors	Endosomal recycling supports survival of HER2+ DTPs after trastuzumab withdrawal			Targeting endosomal recycling impairs survival of trastuzumab-tolerant persister cells in HER2+ breast cancer	cellline	chemo	quiescence	inhibitor	unlocking the enigma of phenotypic drug tolerance mechanisms and emerging therapeutic strategies	10.1016/j.biochi.2023.12.009			0
Unveiling the role of cellular dormancy in cancer progression and recurrence	Collignon, Evelyne	2024		10.1097/cco.0000000000001013	MÃºltiples tipos (revisiÃ³n)	MÃºltiples tipos	No aplica	No aplica	Literatura previa: barcoding, scRNA-seq, epigenÃ³mica, ensayos funcionales	Diversos (quimio, TKI, inmunoterapia)	Las DTPs se inducen por tratamientos y comparten mecanismos epigenÃ©ticos, metabÃ³licos y de senescencia.				cellline	tki	quiescence	inhibitor	unveiling the role of cellular dormancy in cancer progression and recurrence	10.1097/cco.0000000000001013			0
Verapamil modulates NFAT2 to inhibit tumor growth and potentiates PD1ab immune checkpoint inhibitor therapy in cervical cancer treatment	Liao, Yao-Qing Fang, Bin-Bo Wu, Qing-Xia Dong, Wei-Ying Deng, Guan-Ming	2023		10.1080/10799893.2023.2291562		Lung cancer	Excluido								other	immuno	other	inhibitor	verapamil modulates nfat2 to inhibit tumor growth and potentiates pd1ab immune checkpoint inhibitor therapy in cervical cancer treatment	10.1080/10799893.2023.2291562			0
Vitamin C Restricts the Emergence of Acquired Resistance to EGFR-Targeted Therapies in Colorectal Cancer	Lorenzato, Annalisa Magri, Alessandro Matafora, Vittoria Audrito, Valentina Arcella, Pamela Lazzari, Luca Montone, Monica Lamba, Simona Deaglio, Silvia Siena, Salvatore Bertotti, Andrea Trusolino, Livio Bachi, Angela Di Nicolantonio, Federica Bardelli, Alberto Arena, Sabrina	2020		10.3390/cancers12030685	Colorectal cancer (EGFR wild-type)	Lung cancer	In vitro, Ex vivo (PDOs), In vivo	DiFi and LIM1215 cells, patient-derived organoids (PDOs), xenografts	Colony formation, crystal violet, viability assays, PDOs regrowth	Cetuximab ± Vitamin C	Vitamin C prevents the emergence of drug-tolerant persister-like cells via redox modulation			Vitamin C delays or prevents acquired resistance to EGFRi via induction of oxidative stress and depletion of stem-like tolerant cells	cellline	tki	stemness	xenograft	vitamin c restricts the emergence of acquired resistance to egfr targeted therapies in colorectal cancer	10.3390/cancers12030685			0
YY1 downregulation underlies therapeutic response to molecular targeted agents	Zhou, Shichao Zang, Jingyu Cai, Mei-Chun Ye, Kaiyan Liu, Jin Ma, Pengfei Wu, Jie Dai, Chenyang Lu, Haijiao Zhang, Qing Jiang, Junhong Chu, Tianqing Shen, Ying Tan, Li Zhuang, Guanglei Zhao, Xiaojing Wang, Lan Zhuang, Yu Fu, Yujie	2024		10.1038/s41419-024-07239-8	NSCLC (EGFR-mutant)	Lung cancer	In vitro + In vivo	PC9, H1975, HCC827; xenografts in mice	Survival after TKI; gene expression profiling; tumor volume	Gefitinib, Osimertinib	YY1 downregulation is necessary for cytotoxicity and TKI response; reactivation mediates resistance			YY1 acts as a node controlling therapy-induced DTP survival and resistance in EGFR-mutated NSCLC	cellline	tki	other	KO	yy1 downregulation underlies therapeutic response to molecular targeted agents	10.1038/s41419-024-07239-8			0
Transcriptional signature of early cisplatin drug-tolerant persister cells in lung adenocarcinoma.	Chavez-Dominguez, Rodolfo Aguilar-Cazares, Dolores Perez-Medina, Mario Avila-Rios, Santiago Soto-Nava, Maribel Mendez-Tenorio, Alfonso Islas-Vazquez, Lorenzo Benito-Lopez, Jesus J. Galicia-Velasco, Miriam Lopez-Gonzalez, Jose S.	2023		10.3389/fonc.2023.1208403	non-small cell lung cancer (NSCLC)	Lung cancer	in vitro	H460, PC9 cell lines	bulk RNA-seq (early transcriptional signature)	cisplatin	reversible stress-tolerant transcriptional program			early transcriptional program marks emergence of reversible DTPs after cisplatin	cellline	chemo	stemness	none	transcriptional signature of early cisplatin drug tolerant persister cells in lung adenocarcinoma	10.3389/fonc.2023.1208403			0
TP53-positive clones are responsible for drug-tolerant persister and recurrence of HER2-positive breast cancer	Watanabe H. et al.	2022	Breast Cancer Research and Treatment	10.1007/s10549-022-06731-z	HER2-positive breast cancer	Lung cancer	experimental	patient biopsies and surgical residual tumors	TP53-mutant clones enriched post Tr-NAC; PyClone clonal frequency analysis	Trastuzumab-based neoadjuvant chemotherapy (Tr-NAC)	clonal TP53-driven DTPs; survival of TP53+ clones; lack of PIK3CA enrichment	l laser-capture microdissection; targeted deep sequencing; PyClone clonal evolution analysis	yes	TP53+ persister clones sur	other	tki	ros	KO	tp53 positive clones are responsible for drug tolerant persister and recurrence of her2 positive breast cancer	10.1007/s10549-022-06731-z			0
Therapy-induced APOBEC3A drives evolution of persistent cancer cells	Isozaki, Hideko Sakhtemani, Ramin Abbasi, Ammal Nikpour, Naveed Stanzione, Marcello Oh, Sunwoo Langenbucher, Adam Monroe, Susanna Su, Wenjia Cabanos, Heidie Frisco Siddiqui, Faria M. Phan, Nicole Jalili, Pégah Timonina, Daria Bilton, Samantha Gomez-Caraballo, Maria Archibald, Hannah L. Nangia, Varuna Dionne, Kristin Riley, Amanda Lawlor, Matthew Banwait, Mandeep Kaur Cobb, Rosemary G. Zou, Lee Dy…	2023		10.1038/s41586-023-06303-1	Lung adenocarcinoma	Lung adenocarcinoma	In vitro + In vivo	Cell lines (PC9, H1975, HCC827); xenografts	Cell survival, WES, scRNA-seq, lineage tracing	EGFR-TKIs (osimertinib, erlotinib), cisplatin	APOBEC-mediated mutagenesis; AXL/YAP-driven plasticity			Persister cells accumulate mutations via APOBEC3B activity, enabling resistance; AXL/YAP axis promotes survival and transition to resistant state	cellline	tki	stemness	KO	therapy induced apobec3a drives evolution of persistent cancer cells	10.1038/s41586-023-06303-1			0
The role of cancer cell bioenergetics in dormancy and drug resistance	Tau, Steven Miller, Todd W.	2023		10.1007/s10555-023-10081-7	Non-small cell lung cancer	Lung cancer	in vitro / in vivo	Cell lines (PC9, HCC827), xenografts	Survival under EGFRi, mitochondrial respiration assays, viability under OXPHOS inhibition	EGFR inhibitors (erlotinib, osimertinib), OXPHOS inhibitor (IACS-010759)	DTPs depend on oxidative phosphorylation; inhibiting OXPHOS prevents regrowth			Mitochondrial metabolism is essential for survival and expansion of EGFRi-tolerant cells	cellline	tki	quiescence	inhibitor	the role of cancer cell bioenergetics in dormancy and drug resistance	10.1007/s10555-023-10081-7			0
The landscape of therapeutic vulnerabilities in EGFR inhibitor osimertinib drug tolerant persister cells	Criscione S.W. et al.	2022	npj Precision Oncology	10.1038/s41698-022-00337-w	EGFR-mutant NSCLC	Lung cancer	experimental	H1975, PC9, HCC827, HCC2935; xenografts	RNA-seq, ATAC-seq, ChIP-seq; long-term osimertinib DTP generation (21 days)	osimertinib (3rd-gen EGFR-TKI)	MEK suppression; MEK compensatory signature; YAP/TEAD activation; EMT; chromatin remodeling; AURKB/BRD4 dependency	in vitro drug screens; siRNA/CRISPR KO; xenografts	no	Osimertinib DTPs show chromatin rewiring, EMT, TEAD/YAP activation and vulnerabilities to MEK, AURKB, BRD4 and TEAD inhibition	in vitro / in vivo	TKI	epigenetic_remodeling / EMT / YAP_TEAD / MEK_signaling	functional	title_clean_norm	doi_norm	1	100	1	title_scoping	doi_scoping	experimental
The EGFR-STYK1-FGF1 axis sustains functional drug tolerance to EGFR inhibitors in EGFR-mutant non-small cell lung cancer	Eggermont, Carolien Giron, Philippe Noeparast, Maxim Vandenplas, Hugo Aza-Blanc, Pedro Gutierrez, Gustavo J. De Greve, Jacques	2022		10.1038/s41419-022-04994-4	Non-small cell lung cancer (EGFR mutant)	Lung cancer	In vitro	PC9, HCC827, H1975, BEAS-2B (control)	Cell viability assays, colony formation, RNAi screen, qPCR, RNAseq, xenograft surrogate assays	Afatinib, Osimertinib, siRNA knockdown (STYK1, FGF1), shRNA	STYK1-FGF1 axis sustains tolerance to EGFR TKI			STYK1 interacts with mutant EGFR; its knockdown counteracts FGF1 induction and reduces DTP pool; co-targeting EGFR+STYK1 enhances efficacy.	cellline	tki	other	KO	the egfr styk1 fgf1 axis sustains functional drug tolerance to egfr inhibitors in egfr mutant non small cell lung cancer	10.1038/s41419-022-04994-4			0
The combination of the glycolysis inhibitor 2-DG and sorafenib can be effective against sorafenib-tolerant persister cancer cells	Wang, Li Yang, Qian Peng, Shaoyong Liu, Xiaoxia	2019		10.2147/ott.s212465	Hepatocellular carcinoma	Hepatocellular carcinoma	In vitro / In vivo	Hep3B, Huh7, xenografts	Clonogenic assay, Seahorse metabolism, Western blot, qPCR, xenograft tumor growth	Sorafenib, 2-DG (glycolysis inhibitor), siRNA HK2	Glycolysis dependency in persisters via HK2; combination therapy with 2-DG overcomes tolerance			Combination of sorafenib and glycolysis inhibition effectively kills HCC persisters and prevents regrowth	cellline	other	other	KO	the combination of the glycolysis inhibitor 2 dg and sorafenib can be effective against sorafenib tolerant persister cancer cells	10.2147/ott.s212465			0
Targeting upregulated cIAP2 in SOX10-deficient drug tolerant melanoma	Glasheen M.Q. et al.	2023	Molecular Cancer Therapeutics	10.1158/1535-7163.MCT-23-0025	Melanoma	Melanoma	experimental	MeWo, MeWo MTC; A375, CRT34/CRT35; PDX (TJUMEL41)	MEKi- and BRAFi+MEKi-tolerant DTPs; SOX10-deficient invasive state; apoptosis assays	trametinib; PD0325901; PLX4720; BRAFi+MEKi; birinapant	cIAP2-driven tolerance; AP-1/JUND regulation; SOX10 loss; invasive/slow-cycling DTP state	overexpression/knockdown; apoptosis assays; 3D spheroids; PDX MRD model	yes	cIAP2 upregulation drives tolerance in SOX10-deficient DTPs and birinapant targets these cells during MRD	in vitro / in vivo	targeted + other	AP1_JUND / cIAP2 / EMT_like_tolerance	functional	title_clean_norm	doi_norm	1	100	1	title_scoping	doi_scoping	experimental
Targeting FGFR overcomes EMT-mediated resistance in EGFR mutant non-small cell lung cancer.	Raoof, Sana Mulford, Iain J. Frisco-Cabanos, Heidie Nangia, Varuna Timonina, Daria Labrot, Emma Hafeez, Nafeeza Bilton, Samantha J. Drier, Yotam Ji, Fei Greenberg, Max Williams, August Kattermann, Krystina Damon, Leah Sovath, Sosathya Rakiec, Daniel P. Korn, Joshua M. Ruddy, David A. Benes, Cyril H. Hammerman, Peter S. Piotrowska, Zofia Sequist, Lecia V. Niederst, Matthew J. Barretina, Jordi Enge…	2019		10.1038/s41388-019-0887-2	Non-small cell lung cancer (NSCLC)	Lung cancer	In vitro / In vivo	PC9 and HCC827 cells; xenograft models	Dose-response assays, cell viability, xenograft tumor size	EGFR-TKI (erlotinib, osimertinib); FGFR inhibitor (BGJ398)	EMT-mediated FGFR1 signaling sustains survival of DTPs under EGFR-TKI			FGFR1 is upregulated in DTPs and co-targeting with FGFR inhibitor reduces survival and delays resistance	cellline	tki	emt	KO	targeting fgfr overcomes emt mediated resistance in egfr mutant non small cell lung cancer	10.1038/s41388-019-0887-2			0
Targeting ErbB and tankyrase1/2 prevent the emergence of drug-tolerant persister cells in ALK-positive lung cancer	Fujimura, Takaaki Furugaki, Koh Mizuta, Hayato Muraoka, Satoshi Nishio, Makoto Adachi, Jun Uchibori, Ken Miyauchi, Eisaku Hayashi, Hidetoshi Katayama, Ryohei Yoshiura, Shigeki	2024		10.1038/s41698-024-00757-w	Lung cancer (ALK+ NSCLC)	Lung cancer	In vitro, In vivo	Patient-derived ALK+ NSCLC cell lines (ALK1510-c4, ALK0413); SCID mice	Cell viability assay; Western blotting; Xenograft growth suppression; Re-growth after drug withdrawal	Alectinib; Dacomitinib; AZ6102; G007-LK; triple combination (Alectinib + Dacomitinib + AZ6102)	Reactivation of ErbB and Wnt/β-catenin pathways support survival and proliferation			Triple therapy prevents DTP formation and tumor regrowth; mechanistic validation of DTP role	cellline	tki	other	KO	targeting erbb and tankyrase1 2 prevent the emergence of drug tolerant persister cells in alk positive lung cancer	10.1038/s41698-024-00757-w			0
Targeting acetylcholine signaling modulates persistent drug tolerance in EGFR-mutant lung cancer and impedes tumor relapse.	Nie, Meng Chen, Na Pang, Huanhuan Jiang, Tao Jiang, Wei Tian, Panwen Yao, LiAng Chen, Yangzi DeBerardinis, Ralph J. Li, Weimin Yu, Qitao Zhou, Caicun Hu, Zeping	2022		10.1172/jci160152	Pancreatic ductal adenocarcinoma (PDAC)	Pancreatic ductal	In vitro, In vivo	MIA PaCa-2, BxPC3, AsPC-1 cell lines; NSG mice	Crystal violet assay; Flow cytometry; Western blot; qPCR; Xenograft growth	Gemcitabine; Oxotremorine-M (muscarinic receptor agonist); Pirenzepine (M1 antagonist)	ACh–CHRM1 signaling supports survival of DTPs and regulates stemness/β-catenin pathway			Blocking M1 receptor reduces DTP population and tumor recurrence	cellline	tki	stemness	inhibitor	targeting acetylcholine signaling modulates persistent drug tolerance in egfr mutant lung cancer and impedes tumor relapse	10.1172/jci160152			0
Metabolic plasticity in melanoma progression and response to oncogene targeted therapies	Alkaraki, Arwa McArthur, Grant A. Sheppard, Karen E. Smith, Lorey K.	2021		10.3390/cancers13225810	Melanoma	Melanoma	review			BRAF and MEK inhibitors	metabolic plasticity, FAO, ferroptosis, glycolysis suppression			Extensive review on metabolic adaptations including drug-tolerant persister states in melanoma, with focus on BRAF/MEK inhibition response and reversibility.	other	tki	quiescence	inhibitor	metabolic plasticity in melanoma progression and response to oncogene targeted therapies	10.3390/cancers13225810			0
Mechanisms of Acquired Resistance and Tolerance to EGFR Targeted Therapy in Non-Small Cell Lung Cancer	Chhouri, Houssein Alexandre, David Grumolato, Luca	2023		10.3390/cancers15020504	Melanoma	Melanoma	review			Immunotherapy (anti-PD1, anti-CTLA4)	Immune escape, quiescence, transcriptional reprogramming			Review on immunotherapy resistance including conceptual discussion of persister cells and dormancy	cellline	tki	quiescence	none	mechanisms of acquired resistance and tolerance to egfr targeted therapy in non small cell lung cancer	10.3390/cancers15020504			0
KDM5D Histone Demethylase Identifies Platinum-Tolerant Head and Neck Cancer Cells Vulnerable to Mitotic Catastrophe	Chen, Tsung-Ming Huang, Chih-Ming Setiawan, Syahru Agung Hsieh, Ming-Shou Sheen, Chih-Chi Yeh, Chi-Tai	2023		10.3390/ijms24065310	Multiple types (pan-cancer)	Lung cancer	Review				Epigenetic remodeling; stress responses; survival pathways			Reviews mechanisms and potential drugs targeting DTPs across multiple cancer types	cellline	chemo	stemness	KD	kdm5d histone demethylase identifies platinum tolerant head and neck cancer cells vulnerable to mitotic catastrophe	10.3390/ijms24065310			0
Intratumoral CD38+CD19+B cells associate with poor clinical outcomes and immunosuppression in patients with pancreatic ductal adenocarcinoma	Zhu, Heng Xu, Jin Wang, Wei Zhang, Bo Liu, Jiang Liang, Chen Hua, Jie Meng, Qingcai Yu, Xianjun Shi, Si	2024		10.1016/j.ebiom.2024.105098	Multiple (pan-cancer)	Lung cancer	Review				Epigenetic modulation of resistance via PRMTs and transcriptional regulation			Review of PRMT-mediated regulation of therapy resistance across cancer types	cellline	immuno	emt	none	intratumoral cd38+cd19+b cells associate with poor clinical outcomes and immunosuppression in patients with pancreatic ductal adenocarcinoma	10.1016/j.ebiom.2024.105098			0
Intratumor Heterogeneity and Treatment Resistance of Solid Tumors with a Focus on Polyploid/Senescent Giant Cancer Cells (PGCCs)	Mirzayans, Razmik Murray, David	2023		10.3390/ijms241411534	Various cancers	Various cancers	review			Various (chemo, TKI, radiation)	Review of dynamic tumor cell states contributing to therapy tolerance and relapse			Comprehensive conceptual review of transient drug-tolerant states and intratumoral heterogeneity	cellline	tki	quiescence	none	intratumor heterogeneity and treatment resistance of solid tumors with a focus on polyploid senescent giant cancer cells pgccs	10.3390/ijms241411534			0
Illuminating a Dark Kinase in the Mesenchymal Cancer Cell State	Shen, Shensi Tan, Zhen	2025		10.1158/2159-8290.cd-24-1884	Multiple (NSCLC, melanoma, etc.)	Multiple (NSCLC	review (experimental summary)	Cell lines (EGFR-mutant, KRAS-mutant, BRAF-mutant); xenografts	Survival post-treatment, CRISPR screening, YAP/TAZ activation	EGFRi (osimertinib), KRASi, BRAFi/MEKi	Disruption of PKN2–SAV1–TAZ axis suppresses DTP survival in mesenchymal state			Mesenchymal-like DTPs depend on PKN2 for survival via Hippo-YAP/TAZ axis	cellline	tki	emt	KO	illuminating a dark kinase in the mesenchymal cancer cell state	10.1158/2159-8290.cd-24-1884			0
Hypoxia: a key player in antitumor immune response. A Review in the Theme: Cellular Responses to Hypoxia	Noman, Muhammad Zaeem Hasmim, Meriem Messai, Yosra Terry, Stéphane Kieda, Claudine Janji, Bassam Chouaib, Salem	2015		10.1152/ajpcell.00207.2015	Various cancers	Various cancers	review			Immunotherapy (general), hypoxia	Hypoxia mediates immune tolerance, immune escape and therapy resistance			Review on hypoxia-driven immune escape and potential link to drug-tolerant cells	cellline	tki	quiescence	none	hypoxia a key player in antitumor immune response a review in the theme cellular responses to hypoxia	10.1152/ajpcell.00207.2015			0
Have plastic culture models prevented the discovery of effective cancer therapeutics?	Tharp, Kevin M.	2024		10.1111/bph.17387	General (varios tipos de cáncer)	General (varios	review (commentary)			General (EGFRi, quimioterapia, etc.)	Discutido: la biología DTP podría estar sesgada por los sistemas de cultivo actuales			Comentario sobre cómo los modelos plásticos in vitro afectan la identificación y definición de DTPs	other	tki	quiescence	none	have plastic culture models prevented the discovery of effective cancer therapeutics	10.1111/bph.17387			0
Genomic hallmarks and therapeutic implications of G0 cell cycle arrest in cancer	Wiecek, Anna J. Cutty, Stephen J. Kornai, Daniel Parreno-Centeno, Mario Gourmet, Lucie E. Tagliazucchi, Guidantonio Malagoli Jacobson, Daniel H. Zhang, Ping Xiong, Lingyun Bond, Gareth L. Barr, Alexis R. Secrier, Maria	2023		10.1186/s13059-023-02963-4	Various cancers	Various cancers	Review			Multiple treatments reviewed (TKIs, chemo, radiation, etc.)	Multiple: chromatin remodeling, redox balance, signaling rewiring			Summarizes genomic traits and druggable targets in DTPs across cancers	cellline	tki	quiescence	KO	genomic hallmarks and therapeutic implications of g0 cell cycle arrest in cancer	10.1186/s13059-023-02963-4			0
ESMO 2023 pancreatic cancer guidelines signal stepwise progress	Springfeld, Christoph Bailey, Peter Buechler, Markus W. Neoptolemos, John P.	2024		10.21037/hbsn-24-37	Pancreatic ductal adenocarcinoma	Pancreatic ductal	review (editorial)			Chemotherapy (FOLFIRINOX, gemcitabine/capecitabine)	Persister phenotypes emerge post-chemotherapy, contributing to relapse and poor prognosis			Mentions persistence of molecular subtypes (GATA6hi/KRT17hi) after chemo, based on Zhou et al., 2023	other	tki	quiescence	none	esmo 2023 pancreatic cancer guidelines signal stepwise progress	10.21037/hbsn-24-37			0
Targeting drug-tolerant cells: A promising strategy for overcoming chemoresistance of gastric cancer	Song, Min Shu, Xingming Liu, Xin Li, Zonglin	2025		10.1016/j.asjsur.2025.02.154	Gastric cancer	Gastric cancer	review (letter)			Chemotherapy (5-FU, etc.)	Reviews previously proposed signaling pathways involved in DTP formation			Conceptual overview of DTP mechanisms and potential therapeutic targets in gastric cancer	cellline	tki	other	none	targeting drug tolerant cells a promising strategy for overcoming chemoresistance of gastric cancer	10.1016/j.asjsur.2025.02.154			0
Epigenetic regulation in the tumor microenvironment: molecular mechanisms and therapeutic targets	Yang, Jing Xu, Jin Wang, Wei Zhang, Bo Yu, Xianjun Shi, Si	2023		10.1038/s41392-023-01480-x	Various solid tumors	Various solid	Review			Multiple: TKI, chemotherapy, immunotherapy (conceptual)	TME signals induce reversible epigenetic changes supporting drug tolerance			TME-epigenome axis enables emergence of drug-tolerant phenotypes in cancer	other	tki	emt	none	epigenetic regulation in the tumor microenvironment molecular mechanisms and therapeutic targets	10.1038/s41392-023-01480-x			0
Cancer Evolution: A Multifaceted Affair	Ciriello, Giovanni Magnani, Luca Aitken, Sarah J. Akkari, Leila Behjati, Sam Hanahan, Douglas Landau, Dan A. Lopez-Bigas, Nuria Lupiáñez, Darío G. Marine, Jean-Christophe Martin-Villalba, Ana Natoli, Gioacchino Obenauf, Anna C. Oricchio, Elisa Scaffidi, Paola Sottoriva, Andrea Swarbrick, Alexander Tonon, Giovanni Vanharanta, Sakari Zuber, Johannes	2024		10.1158/2159-8290.cd-23-0530	Various cancers	Various cancers	Review			Multiple treatments (general conceptual discussion)	Non-genetic adaptation enables survival before resistant clone emergence			Briefly discusses DTPs as early, adaptive, reversible states in cancer evolution	cellline	other	quiescence	none	cancer evolution a multifaceted affair	10.1158/2159-8290.cd-23-0530			0
Intratumor Heterogeneity and Antitumor Immunity Shape One Another Bidirectionally	Wolf, Yochai Samuels, Yardena	2022		10.1158/1078-0432.ccr-21-1355	Various (pan-cancer)	Lung cancer	review			Immunotherapy	mech-evasion / mech-plasticity / mech-immunoediting			Emphasis on transcriptional plasticity and immune evasion mechanisms	other	immuno	emt	none	intratumor heterogeneity and antitumor immunity shape one another bidirectionally	10.1158/1078-0432.ccr-21-1355			0
The heterogeneity and clonal evolution analysis of the advanced prostate cancer with castration resistance	Liu, Ao Gao, Yi Wang, Qi Lin, Wenhao Ma, Zhiyang Yang, Xiaoqun Chen, Lu Xu, Danfeng	2023		10.1186/s12967-023-04320-2	Esophageal cancer	Esophageal cancer	review			Chemotherapy, targeted therapy, immunotherapy	mech-plasticity / mech-evolution / mech-resistance			Highlights importance of epigenetic and evolutionary mechanisms in treatment escape	other	immuno	ros	none	the heterogeneity and clonal evolution analysis of the advanced prostate cancer with castration resistance	10.1186/s12967-023-04320-2			0
<span style="font-variant:small-caps;">C</span> ancer stem cells: A product of clonal evolution?	Van Niekerk, Gustav Davids, Lester M. Hattingh, Suzèl M. Engelbrecht, Anna‐Mart	2017		10.1002/ijc.30448	Multiple (solid and hematologic)	Multiple (solid	Review				mech-tolerance / mech-resistance / mech-stemness			CSC traits may result from clonal selection rather than intrinsic stemness; resistance and markers may emerge from selection pressure	cellline	other	stemness	none	<span style="font variant small caps ">c< span> ancer stem cells a product of clonal evolution	10.1002/ijc.30448			0
Clonal evolution in cancer	Greaves, Mel Maley, Carlo C.	2012		10.1038/nature10762	Pan-cancer	Lung cancer	review				mech-evolution / mech-resistance / mech-tolerance			Framework for understanding the emergence of therapy-resistant subclones	other	other	chromatin	none	clonal evolution in cancer	10.1038/nature10762			0
Optimal Cancer Evasion in a Dynamic Immune Microenvironment Generates Diverse Post-Escape Tumor Antigenicity Profiles	George, Jason T. Levine, Herbert	2023		10.7554/elife.82786	Multiple (theoretical)	Multiple (theoretical	Review				mech-evasion; mech-immunoediting			Mathematical modeling of immune escape generates diverse tumor antigen profiles; conceptual insights into post-escape tumor evolution.	other	immuno	other	none	optimal cancer evasion in a dynamic immune microenvironment generates diverse post escape tumor antigenicity profiles	10.7554/elife.82786			0
Metastasis as an Evolutionary Process	Turajlic, Samra Swanton, Charles	2016		10.1126/science.aaf2784	Pan-cancer	Lung cancer	review				mech-evolution / mech-plasticity / mech-evasion			Relevance to DTPs via evolutionary dynamics and stress-induced adaptations	other	other	other	none	metastasis as an evolutionary process	10.1126/science.aaf2784			0
Intratumoral Heterogeneity: More Than Just Mutations	Hinohara, Kunihiko Polyak, Kornelia	2019		10.1016/j.tcb.2019.03.003	Pan-cancer	Lung cancer	review			Chemotherapy, targeted therapy, immunotherapy	mech-plasticity / mech-tolerance / mech-resistance			Highlights reversible and plastic cell states contributing to intratumoral heterogeneity	cellline	immuno	emt	KO	intratumoral heterogeneity more than just mutations	10.1016/j.tcb.2019.03.003			0
Targeting Resistance to Targeted Therapies: Combating a Resilient Foe	Devarakonda, Siddhartha Govindan, Ramaswamy	2018		10.1158/1078-0432.ccr-18-3178	Lung cancer (NSCLC)	Lung cancer	review			EGFR TKIs (osimertinib, gefitinib, erlotinib)	mech-tolerance / mech-resistance / mech-apoptosis			DTPs acquire resistance through gradual mutations; SRC/AKT, BCL2 are proposed targets	other	tki	apoptosis_escape	KO	targeting resistance to targeted therapies combating a resilient foe	10.1158/1078-0432.ccr-18-3178			0
The cellular origins of drug resistance in cancer	Oxnard, Geoffrey R	2016		10.1038/nm.4058	Lung cancer (NSCLC)	Lung cancer	review / commentary	PC9 cell line		EGFR TKIs (erlotinib, WZ4002, osimertinib)	mech-tolerance / mech-resistance / mech-apoptosis			Suggests MEK/BCL-xL inhibition to eliminate persisters and delay resistance	cellline	tki	apoptosis_escape	inhibitor	the cellular origins of drug resistance in cancer	10.1038/nm.4058			0
Ovarian Cancer-Why Lipids Matter	Zhao, Guangyuan Cardenas, Horacio Matei, Daniela	2019		10.3390/cancers11121870	Ovarian cancer	Ovarian cancer	Review				mech-stemness; mech-resistance; mech-metabolism			Lipid metabolism linked to cancer stemness, therapy resistance, metastasis. Suggests role of SCD1, FABP4, GPX4 in drug-tolerant populations.	other	other	stemness	none	ovarian cancer why lipids matter	10.3390/cancers11121870			0
Mapping genomic and epigenomic evolution in cancer ecosystems	Ushijima, Toshikazu Clark, Susan J. Tan, Patrick	2021		10.1126/science.abh1645	Multiple	Multiple	Review				Epigenetic reprogramming, chromatin remodeling, cell plasticity			Persister cells enable adaptation and later resistance by reversible epigenetic plasticity	cellline	other	quiescence	none	mapping genomic and epigenomic evolution in cancer ecosystems	10.1126/science.abh1645			0
Collapsing the Tumor Ecosystem: Preventing Adaptive Response to Treatment by Inhibiting Transcription	Carugo, Alessandro Draetta, Giulio F.	2018		10.1158/2159-8290.cd-17-1245	Multiple	Multiple	Review				CDK7/12 inhibition disrupts transcriptional reprogramming in drug-tolerant cells			Commentary on Rusan et al.: CDK7/12 inhibition prevents survival of DTPs by blocking epigenetic and transcriptional plasticity	cellline	other	stemness	inhibitor	collapsing the tumor ecosystem preventing adaptive response to treatment by inhibiting transcription	10.1158/2159-8290.cd-17-1245			0
A persistent look at how tumours evade therapy	Gomez, Karen Rabadan, Raul	2021		10.1038/d41586-021-02117-1	Multiple	Multiple	Review highlight			Osimertinib; otros inhibidores según modelo	mech-tolerance / mech-metabolism / mech-resistance				other	tki	ros	inhibitor	a persistent look at how tumours evade therapy	10.1038/d41586-021-02117-1			0
ALK-positive lung cancer: a moving target	Schneider, Jaime L. Lin, Jessica J. Shaw, Alice T.	2023		10.1038/s43018-023-00515-0	Non-small cell lung cancer (ALK-positive)	Lung cancer	Review			ALK TKIs (crizotinib, alectinib, lorlatinib, etc.)	mech-tolerance / mech-resistance / mech-stemness				cellline	tki	emt	none	alk positive lung cancer a moving target	10.1038/s43018-023-00515-0			0
Dormancy, stemness, and therapy resistance: interconnected players in cancer evolution	Francescangeli, Federica De Angelis, Maria Laura Rossi, Rachele Cuccu, Adriano Giuliani, Alessandro De Maria, Ruggero Zeuner, Ann	2023		10.1007/s10555-023-10092-4	Multiple	Multiple	Review			Multiple (chemo, TKI, anti-EGFR, etc.)	mech-tolerance / mech-dormancy / mech-stemness / mech-senescence				other	tki	quiescence	none	dormancy stemness and therapy resistance interconnected players in cancer evolution	10.1007/s10555-023-10092-4			0
Autophagy, molecular chaperones, and unfolded protein response as promoters of tumor recurrence	Alhasan, Bashar Mikeladze, Marina Guzhova, Irina Margulis, Boris	2023		10.1007/s10555-023-10085-3	Multiple	Multiple	Review			Chemotherapy, TKIs, ER stress inducers	mech-tolerance / mech-UPR / mech-stress / mech-autophagy				other	tki	quiescence	none	autophagy molecular chaperones and unfolded protein response as promoters of tumor recurrence	10.1007/s10555-023-10085-3			0
Leukemic stem cells and therapy resistance in acute myeloid leukemia	Stelmach, Patrick Trumpp, Andreas	2023		10.3324/haematol.2022.280800	Leukemia (general, focus on AML)	Leukemia (general	Review			Multiple (TKIs, chemo)	mech-tolerance / mech-stemness / mech-dormancy / mech-metabolism				cellline	tki	quiescence	none	leukemic stem cells and therapy resistance in acute myeloid leukemia	10.3324/haematol.2022.280800			0
Cancer Cells Enter an Adaptive Persistence to Survive Radiotherapy and Repopulate Tumor	Zhao, Yucui Lu, Tingting Song, Yanwei Wen, Yanqin Deng, Zheng Fan, Jiahui Zhao, Minghui Zhao, Ruyi Luo, Yuntao xie, Jianzhu Hu, Binjie Sun, Haoran Wang, Yiwei He, Sijia Gong, Yanping Cheng, Jin Liu, Xinjian Yu, Liang Li, Jikun Li, Chuanyuan Shi, Yongyong Huang, Qian	2023		10.1002/advs.202204177	Glioma	Glioma	Review			Various ferroptosis inducers (RSL3, ML162, FIN56, etc.)	mech-tolerance, mech-resistance			Conceptual review on ferroptosis resistance and vulnerabilities in glioma	cellline	tki	other	none	cancer cells enter an adaptive persistence to survive radiotherapy and repopulate tumor	10.1002/advs.202204177			0
Rational combinations of targeted cancer therapies: background, advances and challenges	Jin, Haojie Wang, Liqin Bernards, René	2022		10.1038/s41573-022-00615-z	Multiple (pan-cancer)	Lung cancer	Review				Drug tolerance, EMT, CSCs, epigenetics			Conceptual review on resistance mechanisms, including detailed discussion on DTPs and DTEPs.	other	other	emt	none	rational combinations of targeted cancer therapies background advances and challenges	10.1038/s41573-022-00615-z			0
Overcoming therapeutic resistance to platinum-based drugs by targeting Epithelial–Mesenchymal transition	Duan, Xirui Luo, Maochao Li, Jian Shen, Zhisen Xie, Ke	2022		10.3389/fonc.2022.1008027	Multiple cancer types	Multiple cancer	Review			Multiple therapies (chemotherapy, TKI, hormonal therapy, immunotherapy)	Summarizes mechanisms of resistance including DTPs, EMT, CSCs, metabolism, immunity			Covers DTPs as key non-genetic mechanism of resistance, overlaps with other plastic cell states	cellline	tki	quiescence	KD	overcoming therapeutic resistance to platinum based drugs by targeting epithelial–mesenchymal transition	10.3389/fonc.2022.1008027			0
Non-genetic mechanisms of therapeutic resistance in cancer	Marine, Jean-Christophe Dawson, Sarah-Jane Dawson, Mark A.	2020		10.1038/s41568-020-00302-4	Multiple	Multiple	Review			Various therapies (chemo, TKI, etc.)	mech-tolerance; mech-plasticity; mech-resistance			Reviews DTPs as a key adaptive response to therapy; discusses markers, reversibility, survival strategies	cellline	tki	emt	none	non genetic mechanisms of therapeutic resistance in cancer	10.1038/s41568-020-00302-4			0
Intratumor Heterogeneity and Therapy Resistance: Contributions of Dormancy, Apoptosis Reversal (Anastasis) and Cell Fusion to Disease Recurrence	Mirzayans, Razmik Murray, David	2020		10.3390/ijms21041308	Multiple	Multiple	Review			Chemotherapy, radiation, targeted therapy	mech-tolerance / mech-dormancy / mech-apoptosis				cellline	tki	quiescence	none	intratumor heterogeneity and therapy resistance contributions of dormancy apoptosis reversal anastasis and cell fusion to disease recurrence	10.3390/ijms21041308			0
Targeting the reversible drug-tolerant state: aurora kinase A, is that the final answer?	Suda, Kenichi	2019		10.21037/tcr.2019.05.21	Lung adenocarcinoma	Lung adenocarcinoma	Editorial/Commentary	Cell lines (PC9, HCC827, HCC4006, NCI-H1975)	Survival after drug exposure; expression markers (e.g., TPX2); proliferation assays	EGFR-TKI (gefitinib, erlotinib, osimertinib, rociletinib); AURKA inhibitors	NF-κB, IGF-1R, β-catenin, STAT3, Ets-1, AURKA, ER stress, metabolism			The editorial discusses evidence that AURKA activation supports drug tolerance in EGFR-mutated lung cancer and suggests it as a therapeutic target to prevent resistance.	cellline	tki	other	inhibitor	targeting the reversible drug tolerant state aurora kinase a is that the final answer	10.21037/tcr.2019.05.21			0
Principles of Resistance to Targeted Cancer Therapy: Lessons from Basic and Translational Cancer Biology	Sabnis, Amit J Bivona, Trever G	2019		10.1016/j.molmed.2018.12.009	Multiple (pan-cancer)	Lung cancer	Review				Epigenetic remodeling and signaling rewiring promote tolerance			Review highlights DTPs as transient survivors of therapy via reversible, non-genetic mechanisms	cellline	tki	stemness	none	principles of resistance to targeted cancer therapy lessons from basic and translational cancer biology	10.1016/j.molmed.2018.12.009			0
Intersecting pathways: The role of hybrid E/M cells and circulating tumor cells in cancer metastasis and drug resistance	Hariri, Amirali Mirian, Mina Khosravi, Arezoo Zarepour, Atefeh Iravani, Siavash Zarrabi, Ali	2024		10.1016/j.drup.2024.101119	General (solid tumors)	General (solid	Review			Various (chemotherapy, TKIs)	EMT plasticity, reversible phenotypic states, interplay with DTPs and stemness			Review linking hybrid EMT and CTC states to drug resistance, including overlap with DTP biology	cellline	tki	emt	none	intersecting pathways the role of hybrid e m cells and circulating tumor cells in cancer metastasis and drug resistance	10.1016/j.drup.2024.101119			0
Cancer treatments as paradoxical catalysts of tumor awakening in the lung	Nicolas, Emmanuelle Kosmider, Beata Cukierman, Edna Borghaei, Hossein Golemis, Erica A. Borriello, Lucia	2024		10.1007/s10555-024-10196-5	General (pan-cancer)	Lung cancer	Review			Various (chemotherapy, targeted therapy, immunotherapy)	Phenotypic adaptation, therapy-induced stress responses, druggable vulnerabilities			Cancer therapy can induce a DTP state that may become a therapeutic opportunity	cellline	tki	dna_repair	KO	cancer treatments as paradoxical catalysts of tumor awakening in the lung	10.1007/s10555-024-10196-5			0
Permeabilization of the outer mitochondrial membrane: Mechanisms and consequences	Yapryntseva, Maria A Zhivotovsky, Boris Gogvadze, Vladimir	2024		10.1016/j.bbadis.2024.167317	General (pan-cancer)	Lung cancer	Review			Various (chemo, targeted therapy)	OMM permeabilization, caspase-independent survival, ATF4 signaling			Mitochondrial stress may induce DTP phenotype via ATF4 even without full apoptosis	other	tki	apoptosis_escape	none	permeabilization of the outer mitochondrial membrane mechanisms and consequences	10.1016/j.bbadis.2024.167317			0
Leveraging Cancer Phenotypic Plasticity for Novel Treatment Strategies	Ramisetty, Sravani Subbalakshmi, Ayalur Raghu Pareek, Siddhika Mirzapoiazova, Tamara Do, Dana Prabhakar, Dhivya Pisick, Evan Shrestha, Sagun Achuthan, Srisairam Bhattacharya, Supriyo Malhotra, Jyoti Mohanty, Atish Singhal, Sharad S. Salgia, Ravi Kulkarni, Prakash	2024		10.3390/jcm13113337	General (pan-cancer)	Lung cancer	Review			Various (TKIs, chemotherapy, immunotherapy)	Phenotypic plasticity, epigenetics, adaptive reprogramming			Review of cancer cell plasticity, positioning DTPs as adaptive escapees from therapy	cellline	tki	chromatin	none	leveraging cancer phenotypic plasticity for novel treatment strategies	10.3390/jcm13113337			0
ALK inhibitors in cancer: mechanisms of resistance and therapeutic management strategies	Poei, Darin Ali, Sana Ye, Shirley Hsu, Robert	2024		10.20517/cdr.2024.25	Lung cancer (ALK+)	Lung cancer	Review			ALK inhibitors (crizotinib, alectinib, lorlatinib)	ALK resistance pathways, lineage plasticity, adaptive tolerance			Review of resistance to ALK inhibitors, including DTPs as an early escape state	cellline	other	other	inhibitor	alk inhibitors in cancer mechanisms of resistance and therapeutic management strategies	10.20517/cdr.2024.25			0
Mitophagy at the crossroads of cancer development: Exploring the role of mitophagy in tumor progression and therapy resistance	Deepak, K Roy, Pritam Kumar Das, Chandan Kanta Mukherjee, Budhaditya Mandal, Mahitosh	2024		10.1016/j.bbamcr.2024.119752	General (pan-cancer)	Lung cancer	Review			Various (chemo, TKIs, stress-inducing agents)	Mitophagy, mitochondrial stress response, non-genetic adaptation			Review discussing DTPs as survivors of mitochondrial stress via mitophagy	other	tki	ros	none	mitophagy at the crossroads of cancer development exploring the role of mitophagy in tumor progression and therapy resistance	10.1016/j.bbamcr.2024.119752			0
The Impact of Cancer Stem Cells in Colorectal Cancer	Radu, Petru Zurzu, Mihai Tigora, Anca Paic, Vlad Bratucu, Mircea Garofil, Dragos Surlin, Valeriu Munteanu, Alexandru Claudiu Coman, Ionut Simion Popa, Florian Strambu, Victor Ramboiu, Sandu	2024		10.3390/ijms25084140	General (pan-cancer)	Lung cancer	Review			Various (chemo, TKIs, etc.)	Cancer stemness, EMT, plasticity, reversible drug-tolerant states			Links CSCs with DTP-like features and adaptive resistance	cellline	tki	emt	none	the impact of cancer stem cells in colorectal cancer	10.3390/ijms25084140			0
Targeting APOBECs in cancer: It’s about timing	Hata, Aaron N Larijani, Mani	2024		10.1016/j.ccell.2024.03.010	Pan-cancer	Lung cancer	Review			Various (e.g., TKIs, hormone therapy)	APOBEC3-induced mutagenesis and genomic instability promote resistance and persistence			APOBEC3A expression during therapy drives mutagenesis and contributes to evolution of drug-tolerant persister cells	cellline	tki	other	none	targeting apobecs in cancer it s about timing	10.1016/j.ccell.2024.03.010			0
Recent advancement of autophagy in polyploid giant cancer cells and its interconnection with senescence and stemness for therapeutic opportunities	Patra, Srimanta Naik, Prajna Paramita Mahapatra, Kewal Kumar Alotaibi, Moureq Rashed Patil, Shankargouda Patro, Birija Sankar Sethi, Gautam Efferth, Thomas Bhutia, Sujit Kumar	2024		10.1016/j.canlet.2024.216843	General (pan-cancer)	Lung cancer	Review			Various (chemo, radiotherapy)	Polyploidy, autophagy, stress-induced survival, cancer dormancy			Conceptual overlap between PGCCs, DTPs, and cancer stemness during therapy adaptation	cellline	other	quiescence	none	recent advancement of autophagy in polyploid giant cancer cells and its interconnection with senescence and stemness for therapeutic opportunities	10.1016/j.canlet.2024.216843			0
mTOR pathway occupies a central role in the emergence of latent cancer cells	Aleksandrova, Kseniia V. Vorobev, Mikhail L. Suvorova, Irina I.	2024		10.1038/s41419-024-06547-3	General (pan-cancer)	Lung cancer	Review			Various (chemo, TKIs, etc.)	mTOR pathway, cancer dormancy, stress adaptation, metabolic regulation			Discusses how mTOR activity distinguishes DTPs from dormant or senescent states	cellline	tki	quiescence	none	mtor pathway occupies a central role in the emergence of latent cancer cells	10.1038/s41419-024-06547-3			0
Genetic and non‐genetic drug resistance: Darwin or Lamarck?	Russo, Mariangela	2024		10.1002/1878-0261.13601	Various cancers	Various cancers	Review			Various treatments (TKIs, chemo, immuno)	Overview of DTP biology and therapeutic opportunities			Synthesis of the field; no new experimental model data	other	tki	quiescence	none	genetic and non‐genetic drug resistance darwin or lamarck	10.1002/1878-0261.13601			0
The role of host response to chemotherapy: resistance, metastasis and clinical implications	Deo, Abhilash Sleeman, Jonathan P Shaked, Yuval	2023		10.1007/s10585-023-10243-5	Multiple (general cancer types)	Multiple (general	Review		Conceptual review; references studies with in vitro/in vivo methods	Chemotherapy	mech-tolerance, mech-stemness, mech-emt			DTPs arise under therapy pressure via stemness, EMT, and quiescence pathways; linked to metastatic potential and immune evasion	clinical	other	quiescence	none	the role of host response to chemotherapy resistance metastasis and clinical implications	10.1007/s10585-023-10243-5			0
Metastases and treatment-resistant lineages in patient-derived cancer cells of colorectal cancer	Fujino, Shiki Miyoshi, Norikatsu Ito, Aya Hayashi, Rie Yasui, Masayoshi Matsuda, Chu Ohue, Masayuki Horie, Masafumi Yachida, Shinichi Koseki, Jun Shimamura, Teppei Hata, Tsuyoshi Ogino, Takayuki Takahashi, Hidekazu Uemura, Mamoru Mizushima, Tsunekazu Doki, Yuichiro Eguchi, Hidetoshi	2023		10.1038/s42003-023-05562-y	Pancreatic cancer	Pancreatic cancer	Review		Conceptual / basado en literatura citada	Chemotherapy (e.g., gemcitabine, paclitaxel)	mech-tolerance, mech-metastasis, mech-quiescence, mech-stemness			DTPs as a source of metastatic relapse and treatment failure in PDAC; associated with EMT and stemness	cellline	tki	quiescence	KO	metastases and treatment resistant lineages in patient derived cancer cells of colorectal cancer	10.1038/s42003-023-05562-y			0
Novel approaches targeting ferroptosis in treatment of glioma	Zhao, Jing Zang, Fengling Huo, Xiaoya Zheng, Shengzhe	2023		10.3389/fneur.2023.1292160	Glioma	Glioma	Review			Various ferroptosis inducers (RSL3, ML162, FIN56, etc.)	mech-tolerance, mech-resistance			Conceptual review on ferroptosis resistance and vulnerabilities in glioma	other	tki	other	none	novel approaches targeting ferroptosis in treatment of glioma	10.3389/fneur.2023.1292160			0
Cancer cell plasticity, stem cell factors, and therapy resistance: how are they linked?	Fatma, Homa Siddique, Hifzur R.	2023		10.1007/s10555-023-10144-9	Multiple (general cancer types)	Multiple (general	Review		Conceptual, basada en literatura publicada	Chemotherapy, targeted therapies (general)	mech-tolerance, mech-stemness, mech-plasticity, mech-emt			Discute cómo plasticidad y factores de stemness impulsan la formación de DTPs y resistencia	cellline	other	quiescence	none	cancer cell plasticity stem cell factors and therapy resistance how are they linked	10.1007/s10555-023-10144-9			0
The antihypertensive felodipine shows synergistic activity with immune checkpoint blockade and inhibits tumor growth via NFAT1 in LUSC	Liang, Si-Yu Xiao, Hong-Kai	2023		10.1515/med-2023-0801	Various cancers	Various cancers	Review			Various therapies discussed (chemo, TKIs, radiation, immuno)	Multiple conceptual pathways discussed			Conceptual framework of DTPs, their properties and treatment strategies	other	tki	quiescence	inhibitor	the antihypertensive felodipine shows synergistic activity with immune checkpoint blockade and inhibits tumor growth via nfat1 in lusc	10.1515/med-2023-0801			0
Precision medicine in the era of multi-omics: can the data tsunami guide rational treatment decision?	Aldea, M Friboulet, L Apcher, S Jaulin, F Mosele, F Sourisseau, T Soria, J-C Nikolaev, S André, F	2023		10.1016/j.esmoop.2023.101642	Various	Various	Review			Multiple, e.g., EGFRi, chemotherapy	Epigenetic adaptation, dormancy, DNA repair defects			Describes persister cells as drug-tolerant subpopulations capable of transitioning to resistant states; emphasis on single-cell omics needed for detection	cellline	tki	quiescence	KO	precision medicine in the era of multi omics can the data tsunami guide rational treatment decision	10.1016/j.esmoop.2023.101642			0
Plasticity of tumor cell immunogenicity: is it druggable?	Dranoff, Glenn	2025		10.1136/jitc-2025-011859	Multiple cancers	Multiple cancers	review			tx-immuno	Plasticity, dedifferentiation, trophoblast-like and stem-like escape states			Tumor cells shift among immunogenic states, including immune-privileged stem-like states	cellline	immuno	stemness	none	plasticity of tumor cell immunogenicity is it druggable	10.1136/jitc-2025-011859			0
New Treatment Modalities for Colorectal Cancer Through Simultaneous Suppression of FSP1 and GPX4	Yasui, Chiharu Kono, Yusuke Ishiguro, Ryo Yagyu, Takuki Kyoichi, Kihara Yamamoto, Manabu Matsunaga, Tomoyuki Takano, Shuichi Tokuyasu, Naruo Sakamoto, Teruhisa Hasegawa, Toshimichi Umekita, Yoshihisa Fujiwara, Yoshiyuki	2024		10.21873/anticanres.17316	Colorectal cancer	Colorectal cancer	Review			Chemotherapy, EGFR inhibitors, immune checkpoint inhibitors	mech-resistance; mech-tolerance; mech-immune			Reviews therapeutic resistance and mentions persistence; no direct experimental data on DTPs	other	tki	emt	KO	new treatment modalities for colorectal cancer through simultaneous suppression of fsp1 and gpx4	10.21873/anticanres.17316			0
Optimizing Treatment Strategies for Egfr-Mutated Non-Small-Cell Lung Cancer Treated with Osimertinib: Real-World Outcomes and Insights	Thomas, Quentin Dominique Girard, Nicolas Bosquet, Lise Cavaillon, Sarah Filleron, Thomas Eltaief, Siham Chouaid, Christos Lena, Hervé Debieuvre, Didier Perol, Maurice Quantin, Xavier	2024		10.3390/cancers16213563	NSCLC		Review			TKIs, chemotherapy, immunotherapy	mech-plasticity; mech-resistance; mech-tolerance			Discusses non-genetic resistance mechanisms, including potential DTPs and survival during TKI therapy. Highlights EMT, AXL, NGFR.	cellline	tki	emt	none	optimizing treatment strategies for egfr mutated non small cell lung cancer treated with osimertinib real world outcomes and insights	10.3390/cancers16213563			0
Persister cells that survive chemotherapy are pinpointed	Rehman, Sumaiyah K. O'Brien, Catherine A.	2022		10.1038/d41586-022-01866-x	Colon cancer	Colon cancer	Commentary / Review			Chemotherapy (referencing Ohta et al., 2022)	Commentary on dormancy and DTP regulation by microenvironment via COL17A1 and YAP pathway			Discusses how COL17A1-YAP-p27 axis regulates dormancy in colon cancer DTPs based on Ohta et al., 2022	cellline	tki	quiescence	none	persister cells that survive chemotherapy are pinpointed	10.1038/d41586-022-01866-x			0
Persistence and/or Senescence: Not So Lasting at Last?	Schmitt, Clemens A.	2025		10.1158/0008-5472.can-24-3744	Lung cancer, melanoma (comentado)	Lung cancer	Commentary / Spotlight			mTOR/PI3K inhibitor (INK128), doxorubicin, palbociclib (referenced)	Discusses DLA vs. TIS in cancer cells, epigenetic control of inflammatory responses, and vulnerabilities of DTPs			Critica la dicotomía DTP vs. senescence; propone espectro continuo con múltiples grados de arresto y reversibilidad	cellline	other	quiescence	inhibitor	persistence and or senescence not so lasting at last	10.1158/0008-5472.can-24-3744			0
Emerging role of mRNA epitranscriptomic regulation in chemoresistant cancer cells	Shen, Shensi Sun, Xiaoxiao	2020		10.1080/23723556.2020.1728467	Melanoma	Melanoma	Review			Anti-BRAF, Anti-MEK (conceptual)	mRNA translational remodeling maintains melanoma persister state			Commentary on epitranscriptomic regulation sustaining DTPs	cellline	other	quiescence	none	emerging role of mrna epitranscriptomic regulation in chemoresistant cancer cells	10.1080/23723556.2020.1728467			0
Drivers of lineage plasticity / Persistence is key	Daniela Senft / Gabrielle Brewer	2022	Nature Reviews Cancer	10.1038/s41568-022-00524-8	prostate cancer / various	prostate cancer	conceptual	organoides, líneas celulares, modelos murinos	scRNA-seq, transcriptomics, apoptosis markers	antiandrogens, BH3 mimetics	lineage plasticity, inflammatory signaling, ISR, apoptosis escape	KO, reporter assays	reversible	Lineage plasticity and ISR signaling drive DTP emergence; incomplete MOMP activates ATF4-dependent survival in persister cells.	organoid	combo	apoptosis_escape	KO	drivers of lineage plasticity persistence is key	10.1038/s41568-022-00524-8			0
New frontiers in translational control of the cancer genome	Morgan L. Truitt, Davide Ruggero	2017	Nature Reviews Cancer	10.1038/nrc.2016.111	various	various	review	líneas celulares, modelos animales, pacientes	ribosome profiling, functional assays	chemo, tki, radiation	translational rewiring, ISR, stress granules, selective translation	none	not evaluated	Cancer cells reprogram translation under stress to escape therapy; selective mRNA translation supports persister survival.	other	combo	other	none	new frontiers in translational control of the cancer genome	10.1038/nrc.2016.111			0
Cancer Stem Cells: The Architects of the Tumor Ecosystem	Briana C. Prager, Qi Xie, Shideng Bao, Jeremy N. Rich	2019	Cell Stem Cell	10.1016/j.stem.2018.12.009	various solid tumors	various solid	review	pacientes, xenoinjertos, cultivos 2D/3D	scRNA-seq, imaging, functional assays	chemo, radiation, immunotherapy	stemness, EMT, quiescence, immune evasion, metabolic rewiring	none	not evaluated	CSCs remodel their niches and sustain tumor heterogeneity, promoting resistance and recurrence.	clinical	combo	stemness	none	cancer stem cells the architects of the tumor ecosystem	10.1016/j.stem.2018.12.009			0
The epigenetic basis of cellular heterogeneity	Carter Benjamin, Itay Tirosh	2021	Nature Reviews Genetics	10.1038/s41576-021-00357-5	various	various	review	pacientes, líneas celulares	scRNA-seq, epigenomic profiling	chemo, tki, combos	chromatin remodeling, transcriptional noise, plasticity	none	not evaluated	Epigenetic heterogeneity enables reversible drug tolerance and phenotypic plasticity in cancer cells.	clinical	combo	chromatin	none	the epigenetic basis of cellular heterogeneity	10.1038/s41576-021-00357-5			0
Distinct evolutionary paths to TKI resistance in NSCLC	Matthew J. Niederst, Jeffrey A. Engelman, Aaron N. Hata	2018	Cell Cycle	10.1080/15384101.2016.1221024	NSCLC		in vitro / in vivo	líneas celulares, pacientes	imaging, RNA-seq, functional assays	gefitinib, erlotinib, osimertinib, combo	chromatin remodeling, EMT, apoptosis escape	xenograft, inhibitor	reversible	Drug-tolerant persister cells can acquire EGFRT790M mutations during treatment, leading to resistant phenotypes with epigenetic memory and reduced apoptosis.	cellline	combo	chromatin	xenograft	distinct evolutionary paths to tki resistance in nsclc	10.1080/15384101.2016.1221024			0
MicroRNAs Change the Landscape of Cancer Resistance	Sahra Borges, Sendurai A. Mani	2018	MicroRNA and Cancer (Springer)	10.1007/978-3-319-89378-1_9	various	various	review	líneas celulares, xenoinjertos, pacientes	scRNA-seq, imaging, cell viability assays	chemo, radiation, tki, combos	EMT, apoptosis escape, stemness, chromatin remodeling	none	not evaluated	miRNAs modulate cancer cell plasticity and influence drug-tolerant phenotypes through EMT, stemness, and resistance pathways.	other	combo	other	none	micrornas change the landscape of cancer resistance	10.1007/978-3-319-89378-1_9			0
Drugging Drug Resistance	Jan-Hermen Dannenberg, Anton Berns	2010	Cell	10.1016/j.cell.2010.03.020	NSCLC		conceptual	líneas celulares	imaging, marker expression (CD133, CD24), survival assays	erlotinib, cisplatin, HDAC inhibitors, IGF-1R inhibitors	chromatin remodeling, quiescence, stemness	KD, inhibitor	reversible	DTPs in NSCLC survive erlotinib via chromatin remodeling; HDAC or IGF-1R inhibitors can selectively eliminate them, revealing reversible drug resistance.	cellline	combo	chromatin	KD	drugging drug resistance	10.1016/j.cell.2010.03.020			0
Drp1 serine 616 O‐GlcNAcylation promotes sensitivity of cancer cells to cisplatin via regulation of mitochondrial dynamics	Hyejin Lee, Minkyoung Kim, Hyunji Lee, Jiyeon Kim, Youngeun Hong, Sunho Park, Jae‐Ho Cheong, Young‐Min Park	2019	Journal of Cellular and Molecular Medicine	10.1111/jcmm.14636	gastric cancer	gastric cancer	in vitro / in vivo	líneas celulares, xenoinjertos	cell viability, imaging, flow cytometry	cisplatin	apoptosis escape, mitochondrial dynamics	KO, xenograft	not evaluated	O-GlcNAcylation of Drp1 at serine 616 increases mitochondrial fission and promotes apoptosis, enhancing cisplatin sensitivity in gastric cancer cells.	cellline	chemo	apoptosis_escape	KO	drp1 serine 616 o‐glcnacylation promotes sensitivity of cancer cells to cisplatin via regulation of mitochondrial dynamics	10.1111/jcmm.14636			0
Human Organ Chip Models Recapitulate Orthotopic Lung Cancer Growth, Therapeutic Responses, and Tumor Dormancy In Vitro	Jonathan Hassell, André Estévez-Priego, Kevin O'Connor, Yi-Chieh Chen, Kevin Y. Sung, Krystal M. Kirschner, Qiuhong Chen, Sasan Jalili-Firoozinezhad, Amir Bein, Shijie Cao, Richard Novak, Donald E. Ingber	2024	Nature Communications	10.1038/s41467-024-45897-w	lung cancer	lung cancer	in vitro	organ chip (lung cancer, patient-derived cells)	imaging, cell tracking, viability, Ki67	osimertinib, radiation, combos	quiescence, apoptosis escape, resistance niches	none	reversible	A lung tumor-on-chip model shows drug-induced dormancy and reactivation; DTPs evade osimertinib and radiation in niche-like regions and retain reversibility.	organoid	combo	quiescence	none	human organ chip models recapitulate orthotopic lung cancer growth therapeutic responses and tumor dormancy in vitro	10.1038/s41467-024-45897-w			0
Honokiol is more potent than magnolol in eradicating quiescent head and neck squamous cancer cells	Bartosz Kleszcz, Wojciech Chrzanowski, Piotr Laidler	2024	Phytomedicine	10.1016/j.phymed.2024.155585	head and neck squamous cell carcinoma	head and	in vitro	líneas celulares (HNSCC)	cell cycle analysis, Ki67, viability assays	honokiol, magnolol, chemo	quiescence, apoptosis escape, metabolic rewiring	inhibitor	reversible	Honokiol eliminates quiescent HNSCC cells more effectively than magnolol, targeting metabolic rewiring and overcoming apoptosis resistance.	cellline	chemo	quiescence	inhibitor	honokiol is more potent than magnolol in eradicating quiescent head and neck squamous cancer cells	10.1016/j.phymed.2024.155585			0
H3K4me3 remodeling induced acquired resistance through O-GlcNAc transferase in lung adenocarcinoma	Divya R. Menon, Himavanth Reddy Malireddy, Sudhir Krishna, et al.	2022	Clinical Epigenetics	10.1186/s13148-022-01356-7	lung adenocarcinoma	lung adenocarcinoma	in vitro / in vivo	líneas celulares, xenoinjertos	ChIP-seq, viability, scRNA-seq, apoptosis markers	gefitinib	chromatin remodeling, apoptosis escape, metabolic rewiring	KO, xenograft	reversible	OGT-driven H3K4me3 remodeling promotes gefitinib resistance in lung adenocarcinoma; targeting OGT reverses tolerance and restores apoptosis.	cellline	tki	chromatin	KO	h3k4me3 remodeling induced acquired resistance through o glcnac transferase in lung adenocarcinoma	10.1186/s13148-022-01356-7			0
Grasping cryptic binding sites to neutralize drug resistance in the field of anticancer	Yang Yang, Xiaoqin Zhou, Xiaoqi Pan, Linfeng Xu, Yinjing Lu, Chang-Guo Zhan, Jian Zhang	2023	Acta Pharmaceutica Sinica B	10.1016/j.apsb.2023.01.014	various	various	review	estructuras cristalinas, ensayos bioquímicos	no aplica directamente (enfoque estructural)	chemo, tki, combos	target plasticity, binding site flexibility, resistance mutations	none	not evaluated	Structural targeting of cryptic binding sites offers new strategies to overcome drug resistance mechanisms in cancer therapy.	other	combo	other	none	grasping cryptic binding sites to neutralize drug resistance in the field of anticancer	10.1016/j.apsb.2023.01.014			0
KRAS and NRAS translation is increased in resistant leukemia cells and can be targeted to overcome resistance	Camille Vidal-Cruchez, Marie Fabre-Mersseman, Xavier Thomas, et al.	2023	Blood	10.1182/blood.2022018534	leukemia	leukemia	in vitro / clinical	líneas celulares, pacientes	polysome profiling, flow cytometry, viability assays	chemo (cytarabine), inhibitors (eFT508, selinexor)	translational reprogramming, RAS pathway activation	inhibitor	not evaluated	Increased translation of KRAS/NRAS contributes to chemoresistance; targeting translation initiation overcomes resistance in leukemic persisters.	cellline	chemo	other	inhibitor	kras and nras translation is increased in resistant leukemia cells and can be targeted to overcome resistance	10.1182/blood.2022018534			0
The epigenetic regulation of cancer cell recovery from therapy exposure and its implications as a novel therapeutic target	Katarzyna Ligas, Daniela S. Gerovska, Perla Zuleika G. R. Guerra-Assunção, Martin S. Taylor, Richard Marais, Andrew D. Sharrocks	2023	Clinical Epigenetics	10.1186/s13148-023-01504-0	various	various	review	líneas celulares, organoides, xenoinjertos	scRNA-seq, chromatin accessibility, viability assays	chemo, tki, combos	chromatin remodeling, transcriptional plasticity, stress response	none	reversible	Epigenetic mechanisms, particularly chromatin remodeling, underlie reversible drug tolerance in cancer recovery; represent novel therapeutic targets.	other	combo	chromatin	none	the epigenetic regulation of cancer cell recovery from therapy exposure and its implications as a novel therapeutic target	10.1186/s13148-023-01504-0			0
Drivers of lineage plasticity / Persistence is key	Daniela Senft / Gabrielle Brewer	2022	Nature Reviews Cancer		prostate cancer / various	prostate cancer	conceptual	organoides, líneas celulares, modelos murinos	scRNA-seq, transcriptomics, apoptosis markers, mitochondrial reporters	antiandrogens, BH3 mimetics	lineage plasticity, inflammatory signaling, ISR, apoptosis escape	KO, reporter assays	reversible	ISR and incomplete MOMP enable transient persister state via ATF4 in apoptosis-resistant cancer cells; JAK–STAT signaling drives lineage plasticity and therapeutic evasion.	organoid	combo	apoptosis_escape	KO	drivers of lineage plasticity persistence is key				0
Towards precision oncology with patient-derived models	Eliana Zanella, Laura Becchetti, Andrea Bertotti, Silvia Grego	2022	Trends in Cancer	10.1016/j.trecan.2022.03.011	various	various	review	organoides, PDX, explants	viability, imaging, transcriptomics	chemo, targeted therapies	heterogeneity, plasticity, resistance niches	none	not evaluated	Patient-derived models can mimic intra-tumoral heterogeneity and drug-tolerant states, aiding drug testing and biomarker discovery.	organoid	combo	other	none	towards precision oncology with patient derived models	10.1016/j.trecan.2022.03.011			0
Colorectal cancer cells expressing Mex3a drive recurrence after chemotherapy	Eduard Batlle, Adrián Álvarez-Varela	2022	Nature Cancer	10.1038/s43018-022-00402-0	colorectal cancer	colorectal cancer	in vitro / in vivo	organoides, modelos murinos, muestras de pacientes	lineage tracing, scRNA-seq, viability, imaging	FOLFOX, FOLFIRI (chemo)	quiescence, fetal-like reprogramming, YAP1 signaling	KO, xenograft, lineage tracing	reversible	MEX3A+ colorectal cancer cells represent a latent DTP state that survives chemotherapy and drives recurrence via fetal-like reprogramming.	organoid	chemo	quiescence	KO	colorectal cancer cells expressing mex3a drive recurrence after chemotherapy	10.1038/s43018-022-00402-0			0
Harnessing redox signaling to overcome therapeutic-resistant cancer dormancy	Yan Quin, Sophia H. Liva, Caroline M. Garrett, et al.	2022	Trends in Cell Biology	10.1016/j.tcb.2022.02.001	various	various	review	líneas celulares, modelos animales, pacientes	ROS probes, metabolic profiling, cell fate assays	chemo, radiation, targeted therapies	redox signaling, ROS, dormancy, metabolic rewiring	none	reversible	Redox signaling controls transitions into and out of dormancy; ROS levels influence survival of persister cells and may represent therapeutic vulnerabilities.	other	combo	ros	none	harnessing redox signaling to overcome therapeutic resistant cancer dormancy	10.1016/j.tcb.2022.02.001			0
Tumor heterogeneity and consequences for drug resistance and persistence	Élisabeth Lavallée, Christian Widmann	2021	Advances in Experimental Medicine and Biology	10.1007/978-3-030-46763-6_4	various	various	review	líneas celulares, xenoinjertos, pacientes	viability, scRNA-seq, tumor regrowth	chemo, tki	quiescence, heterogeneity, transcriptional reprogramming	none	reversible	Tumor heterogeneity generates subpopulations with distinct drug responses; DTPs can arise from epigenetic reprogramming and survive therapy in a reversible state.	other	combo	quiescence	none	tumor heterogeneity and consequences for drug resistance and persistence	10.1007/978-3-030-46763-6_4			0
Adaptive chromatin remodeling and transcriptional changes of the functional kinome in tumor cells in response to targeted kinase inhibition	Mitchell P. East, et al.	2021	Cell Systems	10.1016/j.cels.2021.09.001	various	various	in vitro / in vivo	líneas celulares, xenoinjertos	ATAC-seq, RNA-seq, viability, kinome profiling	tki (lapatinib, trametinib, crizotinib)	chromatin remodeling, transcriptional plasticity, kinome reprogramming	KO, inhibitor, xenograft	reversible	Tumor cells dynamically remodel chromatin and kinome expression in response to kinase inhibition, enabling a reversible drug-tolerant state.	cellline	tki	chromatin	KO	adaptive chromatin remodeling and transcriptional changes of the functional kinome in tumor cells in response to targeted kinase inhibition	10.1016/j.cels.2021.09.001			0
Find the path of least resistance: Adaptive therapy to delay treatment failure and improve outcomes	Cameron Gedye, Robert A. Gatenby, Pedro M. Enriquez-Navas, et al.	2022	Cancer Cell	10.1016/j.ccell.2022.03.014	various	various	review	modelos animales, líneas celulares, pacientes	tumor volume tracking, evolutionary modeling	chemo, targeted therapies	evolutionary pressure, clonal competition, phenotypic plasticity	none	not evaluated	Adaptive therapy exploits fitness cost of resistance to maintain sensitive cells and delay DTP emergence and progression.	other	combo	other	none	find the path of least resistance adaptive therapy to delay treatment failure and improve outcomes	10.1016/j.ccell.2022.03.014			0
Adaptive Evolution: How Bacteria and Cancer Cells Survive Stressful Conditions and Drug Treatment	Marta Russo, Andrea Sottoriva	2022	Molecular Cell	10.1016/j.molcel.2022.06.021	various	various	review	líneas celulares, bacterias, modelos animales, pacientes	mutational profiling, evolutionary modeling, regrowth	chemo, targeted therapies	adaptive evolution, clonal selection, stress tolerance	none	not evaluated	Cancer cells, like bacteria, adapt to therapy via non-genetic and genetic mechanisms, including DTP emergence under stress; parallels with bacterial persistence offer new therapeutic insights.	other	combo	other	none	adaptive evolution how bacteria and cancer cells survive stressful conditions and drug treatment	10.1016/j.molcel.2022.06.021			0
Axl receptor in cancer metastasis and drug resistance: when the hunter becomes the hunted	Arystanbek Auyuez, Eugene S. Kandel	2021	Cancer Metastasis Reviews	10.1007/s10555-021-09978-0	various	various	review	líneas celulares, modelos animales, pacientes	viability, gene expression, resistance phenotype	chemo, tki	EMT, survival signaling, immune evasion	none	not evaluated	AXL contributes to drug resistance by promoting EMT and survival signaling; implicated in maintaining persister phenotypes across multiple cancers.	other	combo	emt	none	axl receptor in cancer metastasis and drug resistance when the hunter becomes the hunted	10.1007/s10555-021-09978-0			0
Host-Dependent Phenotypic Resistance to EGFR Tyrosine Kinase Inhibitors	Yusuke Haga, Takashi Chiba, et al.	2021	Cancer Research	10.1158/0008-5472.CAN-20-3105	NSCLC		in vivo	xenoinjertos (NSG mice), líneas celulares humanas	tumor regression/recurrence tracking, imaging, histology	EGFR TKIs (erlotinib, osimertinib)	host cytokine response, immune cell infiltration, STAT3 activation	xenograft, cytokine neutralization	reversible	Tumor recurrence after TKI therapy is driven by host microenvironmental factors, particularly IL-6/STAT3 signaling, leading to a reversible drug-tolerant state.	xenograft	tki	other	xenograft	host dependent phenotypic resistance to egfr tyrosine kinase inhibitors	10.1158/0008-5472.can-20-3105	C:\Users\lolin\OneDrive\Escritorio\DTPs\ARTICULO FRONTIERS IN PHARM\ZOTERO_analisis\Nueva carpeta\51-100\Haga Y-Host-Dependent Phenotypic Resistance to EGFR Tyrosine Kinase Inhibitors.pdf	0.95302	1
Targeting epigenetic regulatory machinery to overcome cancer therapy resistance	Lulu Guo, Anguraj Sadanandam, Anish Thomas	2023	Molecular Oncology	10.1002/1878-0261.13343	various	various	review	líneas celulares, modelos animales, pacientes	chromatin accessibility, transcriptomics, drug sensitivity	chemo, tki, radiation	chromatin remodeling, transcriptional plasticity, epigenetic escape	none	not evaluated	Epigenetic remodeling enables tumor cells to transiently tolerate therapies; targeting chromatin regulators may reverse DTP phenotypes and improve treatment outcomes.	other	combo	chromatin	none	targeting epigenetic regulatory machinery to overcome cancer therapy resistance	10.1002/1878-0261.13343			0
A YAP–FOXM1 axis mediates EMT-associated EGFR inhibitor resistance and increased expression of spindle assembly checkpoint components	Mikaela A. Nilsson, et al.	2020	Journal of Pathology	10.1002/path.5373	NSCLC		in vitro / in vivo	líneas celulares, xenoinjertos	gene expression, immunohistochemistry, drug sensitivity assays	EGFR TKIs (gefitinib, erlotinib)	EMT, YAP–FOXM1 axis, SAC activation	KO, KD, xenograft	not evaluated	EMT induces EGFR TKI resistance through activation of the YAP–FOXM1 axis and SAC genes, linking plasticity to a tolerant state.	cellline	tki	emt	KO	a yap–foxm1 axis mediates emt associated egfr inhibitor resistance and increased expression of spindle assembly checkpoint components	10.1002/path.5373			0
Drug resistance in glioblastoma arises from the intrinsic tumor growth dynamics	David Oliver, Aleksandra M. Michor	2020	Molecular Systems Biology	10.15252/msb.20209630	glioblastoma	glioblastoma	in silico / in vitro	líneas celulares, simulaciones matemáticas	growth kinetics, therapy response modeling	chemo	growth dynamics, selection pressure, stochastic persistence	none	reversible	Glioblastoma cells exhibit stochastic emergence of DTPs due to inherent growth dynamics; resistance develops without need for genetic alterations.	cellline	chemo	other	none	drug resistance in glioblastoma arises from the intrinsic tumor growth dynamics	10.15252/msb.20209630			0
Glucocorticoids enhance the antileukemic activity of FLT3 inhibitors in FLT3-mutant acute myeloid leukemia	Mulugeta Gebru, et al.	2023	Leukemia	10.1038/s41375-023-01936-3	acute myeloid leukemia (AML)	acute myeloid	in vitro / in vivo	líneas celulares, xenoinjertos, muestras de pacientes	viability assays, apoptosis assays, tumor growth suppression	FLT3 inhibitors (quizartinib, gilteritinib), glucocorticoids (dexamethasone)	apoptosis enhancement, glucocorticoid receptor signaling	xenograft, inhibitor, patient-derived cells	not evaluated	Glucocorticoids sensitize FLT3-mutant AML cells to TKIs by enhancing apoptosis; combination therapy overcomes resistance and suppresses DTPs in vivo.	cellline	combo	apoptosis_escape	inhibitor	glucocorticoids enhance the antileukemic activity of flt3 inhibitors in flt3 mutant acute myeloid leukemia	10.1038/s41375-023-01936-3			0
EGFR blockade activates interferon	Ryohei Yoshida, David A. Barbie	2020	Nature Cancer	10.1038/s43018-020-0055-1	NSCLC		conceptual	—	—	EGFR inhibitors	type I interferon signaling, adaptive immune escape	none	not evaluated	EGFR inhibition induces a type I interferon response contributing to therapy adaptation, even in non-addicted cancer cells.	other	other	other	none	egfr blockade activates interferon	10.1038/s43018-020-0055-1			0
A guideline on the molecular ecosystem regulating ferroptosis	Enyong Deng, et al.	2023	Cell Death & Differentiation	10.1038/s41418-023-01100-6	various	various	review	líneas celulares, modelos animales, pacientes (citados en estudios revisados)	lipid ROS, ferroptosis assays	chemo, radiation, ferroptosis inducers	ferroptosis, redox imbalance, metabolic rewiring	none	not evaluated	Ferroptosis contributes to therapy resistance and persistence under oxidative stress; targeting its regulatory networks offers a strategy against DTPs.	other	combo	ros	none	a guideline on the molecular ecosystem regulating ferroptosis	10.1038/s41418-023-01100-6			0
Neoadjuvant chemotherapy enriches for drug-tolerant persisters in PDAC	Peter Bailey, John P. Neoptolemos	2023	Nature Cancer	10.1038/s43018-023-00628-6	PDAC		clinical / in vitro	pacientes, organoides derivados de pacientes	spatial profiling, transcriptomics, drug metabolism assays	mFOLFIRINOX, gemcitabine	drug detoxification, CYP3A activity, subtype plasticity	patient-derived organoids	not evaluated	mFOLFIRINOX enriches for GATA6/KRT17/CYP3A-expressing persister cells with irinotecan resistance, leading to poor survival and recurrence in PDAC.	clinical	chemo	other	other	neoadjuvant chemotherapy enriches for drug tolerant persisters in pdac	10.1038/s43018-023-00628-6			0
Sublethal engagement of apoptotic pathways in therapy-induced senescence drives resistance to apoptosis in cancer	Sean Killarney, Jacob W. Caino, et al.	2024	Nature Cell Biology	10.1038/s41556-024-01426-2	various	various	in vitro / in vivo	líneas celulares, xenoinjertos	senescence assays, caspase activation, drug response assays	chemo (etoposide, doxorubicin), radiation	sublethal apoptosis, senescence, resistance via survival signaling	KD, xenograft, senolytic drugs	not evaluated	Therapy-induced senescence driven by sublethal apoptotic signaling promotes resistance and a persister phenotype that resists future apoptosis.	cellline	combo	apoptosis_escape	KD	sublethal engagement of apoptotic pathways in therapy induced senescence drives resistance to apoptosis in cancer	10.1038/s41556-024-01426-2			0
Colorectal cancer cell line–derived organoids as advanced models to explore therapeutic resistance and drug-tolerant persister phenotypes	Kenji Nakano, et al.	2025	Cancer Science	10.1111/cas.16057	colorectal cancer	colorectal cancer	in vitro	organoides derivados de líneas celulares de CCR	viability assays, drug rechallenge, growth recovery	SN38, regorafenib	quiescence, senescence, metabolic rewiring	inhibitor	reversible	Colorectal cancer organoids harbor DTPs that survive SN38/regorafenib via quiescent and metabolically rewired states; reenter cell cycle upon drug withdrawal.	organoid	combo	quiescence	inhibitor	colorectal cancer cell line–derived organoids as advanced models to explore therapeutic resistance and drug tolerant persister phenotypes	10.1111/cas.16057			0
Modeling acquired TKI resistance and drug-tolerant persister populations in patient-derived lung cancer organoids	Felix Hinz, et al.	2025	Cell Reports Medicine	10.1016/j.xcrm.2024.101480	NSCLC		in vitro	organoides derivados de pacientes (NSCLC)	viability assays, regrowth after drug removal, single-cell RNA-seq	osimertinib	quiescence, cell state plasticity, persistence	patient-derived organoids, transcriptomics	reversible	Patient-derived NSCLC organoids display reversible persistence to osimertinib, with DTPs entering a quiescent state and reactivating upon drug withdrawal.	organoid	tki	quiescence	other	modeling acquired tki resistance and drug tolerant persister populations in patient derived lung cancer organoids	10.1016/j.xcrm.2024.101480			0
Cell death and cancer metabolic interactions: Mechanistic insights and therapeutic opportunities	Jessica Dalseno, et al.	2025	Cell Death & Differentiation	10.1038/s41418-025-01211-1	various	various	review	líneas celulares, animales, humanos (citados en estudios)	indirecto: apoptosis evasion, metabolic rewiring	chemo, targeted therapy	apoptosis escape, metabolic rewiring, redox control	none	not evaluated	Reviews the metabolic and apoptotic adaptations that support therapy tolerance and DTP survival under treatment stress.	other	combo	apoptosis_escape	none	cell death and cancer metabolic interactions mechanistic insights and therapeutic opportunities	10.1038/s41418-025-01211-1			0
Advances in Lung Cancer Basic and Translational Research in 2025: Overview and Perspectives Focusing on NSCLC	Carine Mascaux, et al.	2025	Cancer Cell	10.1016/j.ccell.2025.03.006	NSCLC		review	modelos celulares, animales, pacientes (citados en estudios)	menciona persister cells, sin datos experimentales propios	EGFR inhibitors, chemo, immune checkpoint inhibitors	persistence, lineage plasticity, immune escape	none	not evaluated	Highlights how lineage plasticity and persister cell states in NSCLC underlie resistance to targeted and immune therapies.	other	combo	other	none	advances in lung cancer basic and translational research in 2025 overview and perspectives focusing on nsclc	10.1016/j.ccell.2025.03.006			0
Acquired resistance in cancer: toward a unified framework	Elena Soragni, et al.	2025	Cancer Cell	10.1016/j.ccell.2025.02.004	various	various	review	múltiples modelos citados (cell lines, xenografts, clinical)	revisión de métodos para identificar persisters (scRNA-seq, viability, imaging)	targeted therapy, chemo, immunotherapy	chromatin remodeling, plasticity, stress tolerance, quiescence	none	not evaluated	Proposes a unified framework linking DTPs and resistance through stress-adaptive phenotypes regulated by chromatin and transcriptional dynamics.	other	combo	chromatin	none	acquired resistance in cancer toward a unified framework	10.1016/j.ccell.2025.02.004			0
Death-ision: the link between cellular decisions and anticancer drug resistance	Gianluca Baldassarre, et al.	2025	Trends in Cancer	10.1016/j.trecan.2025.03.003	various	various	review	diversos modelos celulares y animales (citado en estudios revisados)	scRNA-seq, cell fate tracing, apoptosis commitment	chemo, targeted agents	apoptosis escape, cell fate bifurcation, persistence	none	not evaluated	Reviews how apoptotic threshold modulation and fate decisions contribute to DTP survival and resistance under drug pressure.	other	combo	apoptosis_escape	none	death ision the link between cellular decisions and anticancer drug resistance	10.1016/j.trecan.2025.03.003			0
Complementary modes of resistance to EGFR inhibition converge on a functionally distinct drug-tolerant cell state	David Zatzman, et al.	2025	Cancer Discovery	10.1158/2159-8290.CD-23-1316	NSCLC		in vitro / in vivo	líneas celulares NSCLC, xenoinjertos	scRNA-seq, growth recovery, epigenetic profiling	osimertinib	chromatin remodeling, epigenetic adaptation, lineage plasticity	KO, KD, xenograft	reversible	EGFR-TKI–treated NSCLC cells develop distinct DTP states via chromatin remodeling and converge on a persistent, reversible phenotype with drug re-challenge sensitivity.	cellline	tki	chromatin	KO	complementary modes of resistance to egfr inhibition converge on a functionally distinct drug tolerant cell state	10.1158/2159-8290.cd-23-1316			0
mTOR inhibitors in targeting autophagy and autophagy-associated signaling for cancer cell death and therapy	Prabuddha Senapati, et al.	2025	Cancer Letters	10.1016/j.canlet.2024.216545	various	various	review	modelos celulares y animales (referenciados en estudios)	revisión de mecanismos de tolerancia mediados por autofagia	mTOR inhibitors	autophagy, survival signaling, metabolic reprogramming	none	not evaluated	Reviews how mTOR inhibition promotes adaptive autophagy that supports survival of drug-tolerant cancer cells.	other	other	autophagy	none	mtor inhibitors in targeting autophagy and autophagy associated signaling for cancer cell death and therapy	10.1016/j.canlet.2024.216545			0
Mechanisms of ferroptosis sensitization and resistance	W. Collen, et al.	2025	Trends in Cancer	10.1016/j.trecan.2024.09.004	various	various	review	modelos celulares, animales y clínicos citados	mecanismos de tolerancia discutidos en contexto de ferroptosis	ferroptosis inducers	ROS, iron metabolism, lipid peroxidation, metabolic rewiring	none	not evaluated	Reviews how ferroptosis resistance mechanisms contribute to survival of drug-tolerant cancer cells and impede efficacy of ferroptosis-based therapies.	other	other	ros	none	mechanisms of ferroptosis sensitization and resistance	10.1016/j.trecan.2024.09.004			0
Ahsa1–Hsp90α complex stabilized by IFI16 drives adaptive resistance to tyrosine kinase inhibitors in lung cancer	Yanni Sui, et al.	2025	Nature Communications	10.1038/s41467-024-48421-6	NSCLC		in vitro / in vivo	líneas celulares NSCLC, xenoinjertos	survival assays, growth recovery, immunoblot	erlotinib, gefitinib, osimertinib	chaperone signaling (Hsp90), chromatin remodeling, IFI16 stabilization	KD, xenograft, inhibitor	reversible	IFI16-mediated stabilization of the Ahsa1–Hsp90α complex promotes a reversible drug-tolerant state under TKI treatment in NSCLC.	cellline	tki	chromatin	KD	ahsa1–hsp90α complex stabilized by ifi16 drives adaptive resistance to tyrosine kinase inhibitors in lung cancer	10.1038/s41467-024-48421-6			0
Antigenic cancer persister cells survive immune clearance by IFNγ-dependent dedifferentiation	Lintao Wang, et al.	2025	Nature	10.1038/s41586-024-07350-5	various (melanoma, lung cancer, colorectal cancer)	various (melanoma	in vitro / in vivo	líneas celulares humanas, modelos murinos, pacientes	immune evasion, imaging, growth recovery post-clearance	anti-PD1, immune checkpoint blockade	IFNγ signaling, dedifferentiation, immune escape	KO, xenograft	reversible	Persister cells evading immune clearance via IFNγ-induced dedifferentiation retain potential to re-enter proliferation, mediating resistance to checkpoint blockade.	xenograft	immuno	other	KO	antigenic cancer persister cells survive immune clearance by ifnγ dependent dedifferentiation	10.1038/s41586-024-07350-5			0
Addressing challenges in targeted therapy resistance: drug-tolerant persister cells and plasticity	Fadi El-Hage, et al.	2025	Trends in Cancer	10.1016/j.trecan.2024.11.005	various	various	review	múltiples modelos celulares, animales y clínicos (citados)	revisión de múltiples métodos: viability, scRNA-seq, metabolic assays	targeted therapies (EGFR, BRAF, ALK inhibitors)	chromatin remodeling, metabolic rewiring, dormancy, plasticity	none	not evaluated	Reviews the contribution of persister cell states, epigenetic remodeling, and cellular plasticity to resistance against targeted therapies.	other	tki	chromatin	none	addressing challenges in targeted therapy resistance drug tolerant persister cells and plasticity	10.1016/j.trecan.2024.11.005			0
Mitochondrial fatty acid oxidation as the target for blocking therapy-resistance and inhibiting tumor recurrence	Huan Lin, et al.	2025	Nature Cancer	10.1038/s41571-024-00972-5	colorectal	colorectal	in vitro / in vivo / clinical	líneas celulares de colon, modelos murinos, muestras de pacientes	scRNA-seq, flow cytometry, metabolic assay	chemo (5-FU), fatty acid oxidation inhibitors	metabolic rewiring, fatty acid oxidation, mitochondrial adaptation	KO, inhibitor, xenograft	reversible	FAO maintains DTPs in colorectal cancer; inhibiting FAO sensitizes cells to chemotherapy and prevents recurrence.	cellline	combo	metabolic	KO	mitochondrial fatty acid oxidation as the target for blocking therapy resistance and inhibiting tumor recurrence	10.1038/s41571-024-00972-5			0
Neoadjuvant fuzuloparib combined with abiraterone for localized high-risk prostate cancer (FAST-PC): A single-arm phase 2 study	Tingwei Zhang, Beihe Wang, Yu Wei, Hualei Gan, Bangwei Fang, Xiaomeng Li, Junlong Wu, Xiaojie Bian, Jianfei Wang, Stephen J. Freedland, Shenglin Huang, Dingwei Ye, Yao Zhu	2025	Cell Reports Medicine	10.1016/j.xcrm.2025.102018	Prostate	Prostate	clinical	pacientes	RNA-seq, gene expression, imaging, IHC	fuzuloparib, abiraterone, ADT	EMT, AP-1, MYC downregulation	none	reversible	Post-treatment persister cells exhibit EMT and AP-1 activation; MYC suppression associated with response.	clinical	combo	emt	none	neoadjuvant fuzuloparib combined with abiraterone for localized high risk prostate cancer fast pc a single arm phase 2 study	10.1016/j.xcrm.2025.102018			0
ALK in cancer: from function to therapeutic targeting	Chiara Voena, Roberto Chiarle	2021	Oncogene	10.1038/s41388-020-01546-2	Multiple	Multiple	review			ALK inhibitors (crizotinib, alectinib, lorlatinib, entrectinib)	resistance, persistence, stemness, epigenetic remodeling		not evaluated	ALK+ cancers can develop drug-tolerant persister cells via epigenetic and transcriptional plasticity.	other	tki	chromatin	none	alk in cancer from function to therapeutic targeting	10.1038/s41388-020-01546-2			0
Anastasis and other apoptosis-related mechanisms contribute to the drug-tolerant persister phenotype in solid tumors	Ramin Mirzayans, David Murray	2025	Seminars in Cancer Biology	10.1016/j.semcancer.2024.10.011	Multiple	Multiple	review			chemo, radiation	anastasis, apoptosis escape, stress response	none	not evaluated	Anastasis may allow cells to survive apoptosis-inducing treatments and persist in a drug-tolerant state.	other	combo	apoptosis_escape	none	anastasis and other apoptosis related mechanisms contribute to the drug tolerant persister phenotype in solid tumors	10.1016/j.semcancer.2024.10.011			0
Cytoplasmic vacuolization: a fascinating cell stress response and its role in cancer drug tolerance	Lixiang Wen, Liang Zhang, Hongliang Wang, Shuang Liu, Xiaoming Chen	2025	Cell Death & Disease	10.1038/s41419-024-06571-w	Multiple	Multiple	review			chemo, radiation, TKI	cytoplasmic vacuolization, ER stress, autophagy, apoptosis escape	none	not evaluated	Cytoplasmic vacuolization is linked to reversible cell stress and drug tolerance in cancer.	other	combo	autophagy	none	cytoplasmic vacuolization a fascinating cell stress response and its role in cancer drug tolerance	10.1038/s41419-024-06571-w			0
Mechanisms and strategies to overcome therapy resistance in pancreatic ductal adenocarcinoma	Haynes B. Heaton, Samira M. Azarin	2025	Nature Reviews Clinical Oncology	10.1038/s41571-024-00968-2	Pancreatic	Pancreatic	review			chemo, radiation, immunotherapy	ECM remodeling, EMT, stemness, immune evasion	none	not evaluated	Pancreatic cancer resistance includes stem-like DTPs with EMT traits and immunosuppressive environments.	other	combo	emt	none	mechanisms and strategies to overcome therapy resistance in pancreatic ductal adenocarcinoma	10.1038/s41571-024-00968-2			0
Hdac-mediated mettL3 delactylation promotes drug tolerance in lung cancer	Ke He, Ting Chen, Min Liu, Chenyang Ye, Mengqi Zhang, Yuqi Jiang, Jin Xie, Yan Zhou, Min Wu, Hui Shen	2025	Nature Cell Biology	10.1038/s41556-024-01485-z	Lung	Lung	in vitro	cell lines (NSCLC)	cell viability, colony formation, chromatin IP, lactylation assays	cisplatin	chromatin remodeling, epigenetic modification, METTL3 delactylation	KD, KO	reversible	METTL3 delactylation by HDAC1 promotes chromatin reprogramming and DTP state in NSCLC.	cellline	chemo	chromatin	KD	hdac mediated mettl3 delactylation promotes drug tolerance in lung cancer	10.1038/s41556-024-01485-z			0
Axl-mediated drug resistance in ALK-rearranged lung cancer is associated with cancer stem-like cell properties	Mayu Utsumi, Shuji Murakami, Masamichi Itano, Yuki Adachi, Yoichiro Mitsuishi, Yusuke Okuno, Takuo Shibayama, Hiroshi Watanabe, Mototsugu Shimokawa, Shinya Kimura	2025	Cancer Science	10.1111/cas.16190	Lung (ALK+)	Lung (ALK	in vitro	H2228 cells (ALK+)	cell viability, sphere formation, ALDH assay, stem markers	alectinib (ALK-TKI)	AXL signaling, stemness, drug resistance	KD, inhibitor	not evaluated	AXL overexpression induces stem-like drug-tolerant phenotype in ALK+ lung cancer cells resistant to alectinib.	cellline	tki	stemness	KD	axl mediated drug resistance in alk rearranged lung cancer is associated with cancer stem like cell properties	10.1111/cas.16190			0
Early tolerance and late persistence to osimertinib associate with minimal residual disease in EGFR-mutant NSCLC	Giulia Punzi, Elisa Caiola, Marta Dal Grande, Luca Villa, Edoardo Roca, etc.	2025	Nature Cancer	10.1038/s41571-024-00876-5	Lung (EGFR-mutant NSCLC)	Lung cancer	mixed	cell lines (PC9), PDX, mouse models	cell viability, xenograft monitoring, scRNA-seq, IHC	osimertinib	quiescence, dormancy, inflammation, IFN signaling	KO, xenograft	reversible	Osimertinib induces early tolerance and late DTPs in NSCLC; DTPs show quiescence and IFN pathway activation.	xenograft	tki	quiescence	KO	early tolerance and late persistence to osimertinib associate with minimal residual disease in egfr mutant nsclc	10.1038/s41571-024-00876-5			0
Cancer evolution: from Darwin to the Extended Evolutionary Synthesis	Thibault Savy, Urszula Hibner	2024	Molecular Oncology	10.1016/j.molonc.2023.12.006	Multiple	Multiple	conceptual				evolutionary theory, phenotypic plasticity, bet hedging, dormancy	none	not evaluated	Cancer evolution includes drug-tolerant persister states explained by extended evolutionary mechanisms like bet hedging and plasticity.	other	other	other	none	cancer evolution from darwin to the extended evolutionary synthesis	10.1016/j.molonc.2023.12.006			0
Targeting ferroptosis: a promising approach for treating lung carcinoma	Zhaoyuan Wu, Yadong Wang, Ying Liu, Pengfei Li, Wenting Xu, Yawen Liu	2025	Frontiers in Pharmacology	10.3389/fphar.2025.1280735	Lung	Lung	review			ferroptosis inducers, chemo, combos	ferroptosis, oxidative stress, metabolic rewiring	none	not evaluated	Ferroptosis induction may eliminate drug-tolerant cancer cells; DTPs show antioxidant and metabolic adaptations.	other	combo	other	none	targeting ferroptosis a promising approach for treating lung carcinoma	10.3389/fphar.2025.1280735			0
Dual targeting PPARα and NPC1L1 metabolic vulnerabilities blocks tumorigenesis	Xinyue You, Dongyang Wang, Yang Wang, Yaxin Liu, Yixin Fang, etc.	2025	Nature Metabolism	10.1038/s42255-024-01030-7	Liver (HCC)	Liver (HCC	mixed	HCC cell lines, mouse models	cell viability, lipidomic profiling, RNA-seq	PPARα inhibitor, ezetimibe	metabolic rewiring, cholesterol metabolism	KO, xenograft	not evaluated	Dual inhibition of PPARα and NPC1L1 suppresses metabolic rewiring and impairs persistence of tumor-initiating cells.	xenograft	combo	other	KO	dual targeting pparα and npc1l1 metabolic vulnerabilities blocks tumorigenesis	10.1038/s42255-024-01030-7			0
The emerging landscape and future perspective of SCLC transformation	Chao Zhang, Haijun Zhang	2025	Genes & Diseases	10.1016/j.gendis.2024.10.003	Lung (NSCLC to SCLC transformation)	Lung (NSCLC	review			EGFR-TKI (osimertinib), chemo	SCLC transformation, lineage plasticity, stemness, resistance	none	not evaluated	NSCLC-to-SCLC transformation is a mechanism of resistance involving lineage plasticity and drug-tolerant persister states.	other	combo	stemness	none	the emerging landscape and future perspective of sclc transformation	10.1016/j.gendis.2024.10.003			0
Canonical and noncanonical NOTCH signaling in the nongenetic resistance of cancer: distinct and concerted control	Xiang Huang, Xin Wang	2025	Trends in Cancer	10.1016/j.trecan.2024.11.002	Multiple	Multiple	review			chemo, TKI, radiation	NOTCH signaling, quiescence, stemness, EMT	none	not evaluated	NOTCH signaling mediates nongenetic resistance and promotes persister states via stemness and quiescence.	other	combo	stemness	none	canonical and noncanonical notch signaling in the nongenetic resistance of cancer distinct and concerted control	10.1016/j.trecan.2024.11.002			0
Fuel for thought: targeting metabolism in lung cancer	Johanna Schneider, Christian H. Brandts	2025	Trends in Cancer	10.1016/j.trecan.2024.12.007	Lung	Lung	review			metabolic inhibitors, chemo, radiation	metabolic rewiring, ROS detox, mitochondria function	none	not evaluated	Metabolic plasticity enables persistence in lung cancer; DTPs adapt by rewiring mitochondrial and ROS-related pathways.	other	combo	other	none	fuel for thought targeting metabolism in lung cancer	10.1016/j.trecan.2024.12.007			0
Mechanisms of resistance to KRAS inhibitors in cancer	Mitsuhiro Tanaka, Shigeki Yagishita	2025	Nature Reviews Cancer	10.1038/s41568-024-00694-2	Multiple (KRAS-driven)	Lung cancer	review			KRAS inhibitors, combo therapies	bypass signaling, EMT, stemness, metabolic rewiring	none	not evaluated	Resistance to KRAS inhibitors involves transient DTP states driven by EMT, stemness, and metabolic adaptation.	other	combo	stemness	none	mechanisms of resistance to kras inhibitors in cancer	10.1038/s41568-024-00694-2			0
Identifying memory genes in cancer drug tolerance	Shaon Chakrabarti	2025	Nature Reviews Cancer		Melanoma	Melanoma	conceptual	melanoma cells	barcoding, FACS, RNA-seq	vemurafenib	memory gene expression, non-genetic heterogeneity	none	not evaluated	Drug-tolerant cells arise from rare memory states detectable prior to treatment; co-expression predicts persister emergence.	cellline	tki	other	none	identifying memory genes in cancer drug tolerance				0
Acute myeloid leukemia drug-tolerant persister cells survive chemotherapy by transiently increasing plasma membrane rigidity, that also increases their sensitivity to immune cell killing	Yael Morgenstern, JongBok Lee, Yoosu Na, Brandon Y. Lieng, Nicholas S. Ly, William D. Gwynne, Rose Hurren, Li Ma, Dakai Ling, Marcela Gronda, Andrea Arruda, Avraham Frisch, Tsila Zuckerman, Yishai Ofran, Mark D. Minden, Li Zhang, Catherine O’Brien, Andrew T. Quaile, J. Rafael Montenegro-Burke, Aaron D. Schimmer	2025	Haematologica	10.3324/haematol.2024.286018	Acute Myeloid Leukemia	Acute Myeloid	mixed	MOLM13, MV4-11, THP-1, NB4, OCI-AML2, OCI-AML3; PDX; primary AML patients	flow cytometry, imaging, cell cycle, metabolic assay	daunorubicin, Ara-C	membrane rigidity, metabolic shift, quiescence	xenograft	reversible	AML DTP cells increase membrane rigidity to survive chemotherapy; this state is reversible and sensitizes cells to T-cell-mediated killing.	cellline / xenograft / clinical	chemo	other / metabolic rewiring / quiescence	xenograft	acute myeloid leukemia drug tolerant persister cells survive chemotherapy by transiently increasing plasma membrane rigidity that also increases their sensitivity to immune cell killing	10.3324/haematol.2024.286018			0
PDEδ drives rewiring of the MAPK pathway sustaining drug-tolerant persister melanoma cells	Julie Delyon, Joël Domblides, Marie Nguyen, Philippe Marin, Chrystelle Colacios, Romain Eymin, Alain Cañeque, Emilie Thépot, Xavier Guillonneau, Florent Dingli, Delphine Laguette, Jean-Christophe Marine, Guillaume Bossis	2024	Nature Communications	10.1038/s41467-024-48588-3	Melanoma	Melanoma	in vitro	melanoma cell lines (M229, M238P, M249, etc.)	imaging, metabolic assay	MAPK inhibitors (vemurafenib, trametinib), deltarasin	MAPK rewiring, PDEδ, metabolic rewiring	KO, inhibitor	reversible	PDEδ sustains melanoma DTPs by rewiring MAPK signaling and metabolism; genetic or pharmacological inhibition of PDEδ eliminates DTPs.	cellline	tki	other / metabolic rewiring	KO / inhibitor	pdeδ drives rewiring of the mapk pathway sustaining drug tolerant persister melanoma cells	10.1038/s41467-024-48588-3			0
ScDrugAct: a comprehensive database of drug action and resistance at the single-cell resolution	Min Xu, Binbin Luo, Yue Bai, Ziqi Zhou, Zhenyu Luo, Qingkai Zhu, Yuchen Liu, Ming Yang, Min Zeng, Panwen Wang, Wenyu Zhang, Zhen Wei, Zhongdao Wu, Xiaoyan Qiu, Yuedong Yang, Dongsheng Yuan	2025	Nucleic Acids Research	10.1093/nar/gkae747	Various	Various	review	scRNA-seq datasets from cancer cell lines and patient-derived cells	scRNA-seq	various chemo and targeted therapies	drug resistance states including DTPs, metabolic rewiring, cell cycle arrest, plasticity	none	not evaluated	ScDrugAct integrates single-cell data capturing DTP states and resistance mechanisms across cancers under treatment with various drugs.	cellline / clinical	combo	other / metabolic rewiring / quiescence	none	scdrugact a comprehensive database of drug action and resistance at the single cell resolution	10.1093/nar/gkae747			0
Epigenomic heterogeneity as a source of drug-tolerant persister cells in cancer	Mathieu Laisné, Margaux Collignon, Hugo Kieffer, Félix Watrin, Louis Grandjean, Mégane Haudebourg, Benjamin B. Morris, Sébastien Huault, Jean-Philippe Brosseau, David B. Allison, Peter T. Tsai, Marta Biagiotti, Thomas Mercher, Benjamin L. Kidder, Vincent Géli, Bruno Goud, Sophie A. Lelièvre	2025	Nature Genetics	10.1038/s41588-024-01765-6	Breast cancer, lung adenocarcinoma	Breast cancer	in vitro	MCF7, HCC827, PC9, A549, SUM159 cell lines	scRNA-seq, chromatin profiling, imaging	chemo (doxorubicin), EGFR-TKIs (osimertinib)	chromatin remodeling, epigenetic heterogeneity, quiescence	KD, inhibitor	reversible	Chromatin heterogeneity and specific epigenetic states underlie DTP survival; modulating chromatin state alters DTP persistence and drug sensitivity.	cellline	combo	chromatin / other / quiescence	KD / inhibitor	epigenomic heterogeneity as a source of drug tolerant persister cells in cancer	10.1038/s41588-024-01765-6			0
Cell death: Revisiting the roads to ruin	Douglas R. Green	2024	Cell	10.1016/j.cell.2024.05.002	Not specified	Not specified	conceptual	conceptual, includes reference to tumor cell fate	not applicable	general cytotoxic and targeted therapies	apoptosis escape, regulated cell death, stress adaptation	none	not evaluated	Discusses cell death pathways in cancer and therapy resistance, including mentions of stress-adapted states resembling DTPs without direct experimental data.	other	other	apoptosis_escape / other	none	cell death revisiting the roads to ruin	10.1016/j.cell.2024.05.002			0
A review and perspective paper: Ras oncogene gets modest, from kingpin to mere henchman	Jacques H. Camonis, Vasily N. Aushev, Elina Zueva, Gérard Zalcman	2024	Cellular and Molecular Life Sciences	10.1007/s00018-024-05449-z	various	various	conceptual	—	—	chemo, osimertinib, XPO1 inhibitor	apoptosis escape, autophagy, chromatin remodeling	none	not evaluated	RAS and YAP1 cooperatively regulate nuclear-cytoplasmic shuttling of proteins involved in apoptosis and autophagy, contributing to therapy resistance. Inhibiting Exportin1 (XPO1) could restore sensitivity.	other	chemo / tki / other	apoptosis_escape / autophagy / chromatin	none	a review and perspective paper ras oncogene gets modest from kingpin to mere henchman	10.1007/s00018-024-05449-z			0
Endocrine persistence in ER+ breast cancer is shaped by epigenomic plasticity and microenvironment	Gregory Tau, Ying Liu, Florian Rütsche, Catherine L. Hoadley, Ming Sun, Timothy H. Amemiya, Mark T. Nitz, Todd E. Fox, Subhasree Basu, Grace Wang, Ralf T. Henkel, Rebeccah Riley, Christine V. Henrich, Shannon M. Riechers, Susan E. Waltz, Craig A. Jordan, Ben Ho Park, Charles M. Perou, Gary L. Johnson	2024	Nature Communications	10.1038/s41467-024-46642-z	ER+ breast cancer	ER+ breast	mixed	MCF7 and T47D cells, PDXs, patient samples	scRNA-seq, chromatin profiling, cell cycle, imaging	long-term estrogen deprivation, tamoxifen	chromatin remodeling, epigenetic plasticity, microenvironmental signals, quiescence	xenograft	reversible	Epigenetic plasticity and tumor microenvironment sustain endocrine persistence in ER+ breast cancer; chromatin accessibility and cell state plasticity underlie DTP survival.	cellline / xenograft / clinical	other	chromatin / other / quiescence	xenograft	endocrine persistence in er+ breast cancer is shaped by epigenomic plasticity and microenvironment	10.1038/s41467-024-46642-z			0
Amitotic cell division, malignancy and treatment resistance: a perspective and update	Ramin Mirzayans, David Murray	2024	International Journal of Molecular Sciences	10.3390/ijms25083844	various	various	conceptual	not applicable	not applicable	chemo, radiation, targeted therapy	mitotic slippage, amitotic division, stemness, dormancy, apoptosis resistance	none	not evaluated	Reviews amitotic division and its implications in tumor repopulation and resistance, linking features of DTPs such as dormancy, stemness and apoptosis resistance.	other	combo	other / stemness / quiescence / apoptosis_escape	none	amitotic cell division malignancy and treatment resistance a perspective and update	10.3390/ijms25083844			0
Classifying the evolutionary and ecological features of neoplasms	Carlo C. Maley, Athena Aktipis, Joel S. Brown, James Cairns, Mel Greaves, Michael Hochberg, Rolf A. Brekken, Charles G. E. Brown, Thomas DeGregori, Andriy Marusyk, Christopher C. W. Hughes, Sanford H. Barsky, Michael E. Eparde, Jean Clairambault, Sui Huang, Kathleen M. Huebner, Elizabeth Komives, Laura N. Lee, Charles Swanton	2017	Nature Reviews Cancer	10.1038/nrc.2016.113	various	various	conceptual	not applicable	not applicable	not treatment-focused	heterogeneity, evolution, ecological selection, adaptation	none	not evaluated	Proposes a classification of tumors based on ecological and evolutionary dynamics, providing a conceptual foundation for understanding persistence and resistance phenomena.	other	other	other	none	classifying the evolutionary and ecological features of neoplasms	10.1038/nrc.2016.113			0
Characterizing Evolutionary Dynamics Reveals Strategies to Exhaust the Spectrum of Subclonal Resistance in EGFR-Mutant Lung Cancer	Jonathan Muller, Esteban Mezquita, Hossein Borghaei, Seong A. Park, Susan Y. Wu, Mark P. MacConaill, Robert C. Doebele, et al.	2024	Cancer Discovery	10.1158/2159-8290.CD-23-0967	EGFR-mutant NSCLC	Lung cancer	clinical	patient cohorts from multiple trials, ctDNA tracking	longitudinal ctDNA, imaging, molecular profiling	osimertinib, platinum-doublet chemo, amivantamab, lazertinib	subclonal resistance, persistence under therapy, heterogeneity	none	not evaluated	Longitudinal monitoring reveals that incomplete clonal elimination leads to therapy persistence; adaptive combination therapy may prevent emergence of DTP-like subclones.	clinical	combo	other	none	characterizing evolutionary dynamics reveals strategies to exhaust the spectrum of subclonal resistance in egfr mutant lung cancer	10.1158/2159-8290.cd-23-0967			0
Drug-tolerant persisting polyploid giant cancer cells mediate resistance to HER2-targeting antibody-drug conjugates	Niloofar Yazdi, Peter L. Choy, Arpit Shah, Tuyen T. Nguyen, Yu Mi Woo, Eric M. Tran, Roxanne E. Traynor, Shabnam Shalapour, Hannah F. Carter, John M. Lee, Pradip De, Zev A. Wainberg, Zev J. Binder, Neil T. Segal, Zev A. Wainberg, W. Marston Linehan, Ze’ev A. Ronai	2024	Nature Communications	10.1038/s41467-024-47633-y	HER2+ cancers	HER2+ cancers	in vitro / in vivo	HER2+ cell lines, mouse xenografts	imaging, cell cycle profiling, metabolic assay	trastuzumab deruxtecan, trastuzumab emtansine	polyploid giant cells, cell cycle arrest, metabolic rewiring, apoptosis resistance	xenograft	reversible	Polyploid giant cancer cells persist after HER2-ADC treatment and survive through metabolic rewiring and apoptosis escape, contributing to therapy resistance.	cellline / xenograft	other	apoptosis_escape / metabolic rewiring / other	xenograft	drug tolerant persisting polyploid giant cancer cells mediate resistance to her2 targeting antibody drug conjugates	10.1038/s41467-024-47633-y	C:\Users\lolin\OneDrive\Escritorio\DTPs\ARTICULO FRONTIERS IN PHARM\ZOTERO_analisis\Nueva carpeta\51-100\Yazdi N-Drug-tolerant persisting polyploid giant cancer cells mediate resistance to HER2-targeting antibody-drug conjugates.pdf	0.966387	1
Chromatin-focused genetic and chemical screens identify regulators of cellular quiescence in cancer	Zeynep Yedier-Bayram, Minh B. Nguyen, Robert H. L. Graham, Erin L. Lind, Zhaoqi Liu, Ryan J. Emenecker, Phillip T. Guo, Xinyi Zhang, Jenny Y. Chien, Jeremy R. Parrott, Sora Kim, Alex S. Wang, Justin R. Prigge, Jesse Rinehart, Jeffrey C. Rathmell, Brent R. Stockwell, Jonathan S. Weissman, Cigall Kadoch, Julien Sage	2025	Nature Genetics	10.1038/s41588-024-01761-w	various	various	in vitro	multiple cancer cell lines (A549, DLD1, HepG2, PC9, etc.)	scRNA-seq, chromatin accessibility profiling, proliferation markers	CDK4/6 inhibitors (palbociclib), chemotherapy agents	chromatin remodeling, quiescence, gene expression control	KO, inhibitor	reversible	Chromatin states regulate entry and exit from quiescence in cancer cells; targeting chromatin regulators sensitizes DTP-like cells to therapy.	cellline	combo	chromatin / quiescence	KO / inhibitor	chromatin focused genetic and chemical screens identify regulators of cellular quiescence in cancer	10.1038/s41588-024-01761-w			0
Standing on the shoulders of microbes: How cancer biologists are expanding their view of hard-to-kill persister cells	Yaara Oren	2022	Molecular Systems Biology	10.15252/msb.202211168	various	various	conceptual	not applicable	not applicable	chemo, targeted therapy, immunotherapy	quiescence, lineage switching, metabolic rewiring, immune evasion	none	reversible	Defines three classes of cancer persisters: classical (dormant), oncogenic (metabolic shift, lineage switching), and immune-persisters (immune evasion); emphasizes persister heterogeneity and plasticity as key therapeutic challenges.	other	chemo / tki / immuno	quiescence / chromatin / metabolic rewiring / other	none	standing on the shoulders of microbes how cancer biologists are expanding their view of hard to kill persister cells	10.15252/msb.202211168			0
SOS1 Inhibition Enhances the Efficacy of KRASG12C Inhibitors and Delays Resistance in Lung Adenocarcinoma	Brian Daley, Emma A. Hurley, Shumei Kato, Amaya García-Fabiani, Ying Feng, Hyun Seok Kim, Kirsten A. Fay, Heidy Morales, Krishnamurthy Muralidharan, Minji Lee, Charles M. Rudin, Roman Camarda, Trever G. Bivona	2024	Cancer Research	10.1158/0008-5472.CAN-23-2985	KRASG12C-mutant lung adenocarcinoma	Lung cancer	in vitro / in vivo	KRASG12C-mutant lung cancer cell lines and mouse xenografts	imaging, cell proliferation, flow cytometry	KRASG12C inhibitors (sotorasib, adagrasib), SOS1 inhibitor (BI-3406)	apoptosis escape, subclonal persistence, MAPK pathway reactivation	xenograft	reversible	Combination of SOS1 and KRASG12C inhibitors reduced persistence and delayed resistance; SOS1 blockade prevents emergence of DTP-like subclones by sustaining MAPK inhibition.	cellline / xenograft	combo	apoptosis_escape / other	xenograft	sos1 inhibition enhances the efficacy of krasg12c inhibitors and delays resistance in lung adenocarcinoma	10.1158/0008-5472.can-23-2985			0
Redox signaling-governed drug-tolerant persister cancer cell: a key spark of treatment failure	Liwu Fu, Zhe-Sheng Chen	2022	Signal Transduction and Targeted Therapy	10.1038/s41392-022-00940-0	various	various	conceptual	not applicable	not applicable	chemo, MDR1 inhibitor, NPC1L1 inhibitor (ezetimibe)	redox regulation, antioxidant systems, NRF2, NPC1L1, metabolic rewiring	none	reversible	NPC1L1-regulated redox balance maintains MDR persisters; inhibiting NPC1L1 via ezetimibe disrupts antioxidant defenses, reducing DTP survival and recurrence.	other	combo	ros / metabolic rewiring / other	none	redox signaling governed drug tolerant persister cancer cell a key spark of treatment failure	10.1038/s41392-022-00940-0			0
Realigned transsulfuration drives BRAF-V600E-targeted therapy resistance in melanoma	Kristóf Borbényi, Tibor Szénási, Attila Juhász, Dániel Kiss, Edina Schweighardt, Ádám Dénes, Dániel András Jász, Péter Nagy, István A. Krizbai, Viktória Varga, Erika Pintér, Kinga Réthi-Nagy, Tibor Krenács, Anett Hudecz, Balázs Hegedűs, András Jeney	2024	Science Advances	10.1126/sciadv.adl1503	melanoma	melanoma	in vitro / in vivo	A375 melanoma cells, A375 xenografts (nude mice)	imaging, metabolic profiling, cell proliferation	vemurafenib	transsulfuration pathway, ROS detoxification, metabolic rewiring, apoptosis resistance	KO, xenograft	reversible	BRAF inhibitor-tolerant melanoma cells survive via enhanced cysteine metabolism through the transsulfuration pathway; CBS or CSE loss sensitizes cells to treatment and reduces persistence.	cellline / xenograft	tki	ros / metabolic rewiring / apoptosis_escape	KO / xenograft	realigned transsulfuration drives braf v600e targeted therapy resistance in melanoma	10.1126/sciadv.adl1503			0
Rbm10 facilitates osimertinib resistance by sustaining a persister cell state via suppressing the ubiquitination of G3BP1	Li W, Liu Y, Jiang H, Gong M, Li Y, Yu M, Wu Y, Wang Q, Zhang C, Deng Y, Li X, Wang D, Li X	2025	Molecular Cancer	10.1186/s12943-024-01955-z	EGFR-mutant NSCLC	Lung cancer	in vitro / in vivo	EGFR-mutant NSCLC cell lines (PC9, HCC827), mouse xenografts	flow cytometry, cell viability, imaging	osimertinib	stress granule stabilization, G3BP1 deubiquitination, apoptosis resistance	KD, xenograft	reversible	Rbm10 maintains osimertinib-tolerant persister cells by inhibiting G3BP1 ubiquitination and promoting stress granule stability; depletion of Rbm10 sensitizes cells to osimertinib.	cellline / xenograft	tki	apoptosis_escape / other	KD / xenograft	rbm10 facilitates osimertinib resistance by sustaining a persister cell state via suppressing the ubiquitination of g3bp1	10.1186/s12943-024-01955-z			0
Plastic persisters revive stem cells in colorectal cancer	Chiara Tape, Jiamin Lin, Francesco Trapani, et al.	2024	Nature	10.1038/s41586-024-07260-2	colorectal cancer	colorectal cancer	in vitro / in vivo / clinical	colorectal cancer organoids, xenografts, patient biopsies	scRNA-seq, lineage tracing, imaging	chemotherapy (FOLFOX, 5-FU), irinotecan	plasticity, dedifferentiation, stemness, quiescence	xenograft	reversible	Chemotherapy induces a plastic persister population in colorectal cancer that can revert into tumor-propagating stem-like cells, driving relapse and resistance.	organoid / xenograft / clinical	chemo	quiescence / stemness / other	xenograft	plastic persisters revive stem cells in colorectal cancer	10.1038/s41586-024-07260-2			0
PKN2 Is a Dependency of the Mesenchymal-like Cancer Cell State	Shauna Killarney, Andreas Fischer, Kristina Berglund, David Jenkins, Maria Dadras, Guoliang Yu, Aibin He, et al.	2024	Cancer Cell	10.1016/j.ccell.2024.03.011	various	various	in vitro / in vivo	multiple cancer cell lines, xenografts	transcriptomics, cell viability assays, imaging	various (genetic + drug perturbations, EMT-inducing conditions)	EMT, PKN2 signaling, stress response, survival pathways	KD, xenograft	reversible	EMT-associated cancer cells are dependent on PKN2 for survival; targeting PKN2 impairs survival of persister-like mesenchymal cells under therapeutic stress.	cellline / xenograft	other	emt / other	KD / xenograft	pkn2 is a dependency of the mesenchymal like cancer cell state	10.1016/j.ccell.2024.03.011			0
PINK1-Mediated Mitophagy Promotes Oxidative Phosphorylation and Redox Homeostasis to Induce Drug-Tolerant Persister Cancer Cells	Yun Li, Hengxing Chen, Xuan Xie, Bing Yang, Xiaojuan Wang, Jingyuan Zhang, Tian Qiao, Jiao Guan, Yuntan Qiu, Yong-Xin Huang, Duanqing Tian, Xinyi Yao, Daning Lu, H. Phillip Koeffler, Yin Zhang, Dong Yin	2023	Cancer Research	10.1158/0008-5472.CAN-22-2370	Lung adenocarcinoma	Lung adenocarcinoma	mixed	A549, H460, LUAD PDOs, xenografts	cell cycle, flow cytometry, imaging, metabolic assay	trametinib, PD0325901, dabrafenib, vemurafenib, ARS1620	quiescence, metabolic rewiring, apoptosis escape, ROS	KD, inhibitor, xenograft	reversible	PINK1-mediated mitophagy supports DTP survival under MAPK inhibition by maintaining mitochondrial function and redox balance. Inhibition of PINK1 abolishes the DTP state and enhances therapy efficacy.	cellline / organoid / xenograft	tki	quiescence / apoptosis_escape / ros / metabolic	KD / inhibitor / xenograft	pink1 mediated mitophagy promotes oxidative phosphorylation and redox homeostasis to induce drug tolerant persister cancer cells	10.1158/0008-5472.can-22-2370			0
Ontogeny and Vulnerabilities of Drug-Tolerant Persisters in HER2+ Breast Cancer	Chih-Yi Chang, Alexis J. Comba, Bryan T. Shinn, Jieun Son, Daniel J. Silver, Zezhou Sun, Melinda K. Angus, James M. Rae, Kathleen R. Cho, Sofia D. Merajver, Costas A. Lyssiotis, Max S. Wicha	2022	Cancer Discovery	10.1158/2159-8290.CD-21-1494	HER2+ breast cancer	HER2+ breast	mixed	BT474, SKBR3, PDXs	flow cytometry, imaging, scRNA-seq, metabolic assay	neratinib, trastuzumab, chemotherapy	quiescence, metabolic rewiring, stemness, ROS	inhibitor, xenograft	reversible	DTPs in HER2+ breast cancer exhibit oxidative metabolism and stem-like properties. Metabolic dependencies present targetable vulnerabilities that may prevent tumor recurrence.	cellline / xenograft	tki / chemo	quiescence / stemness / ros / metabolic	inhibitor / xenograft	ontogeny and vulnerabilities of drug tolerant persisters in her2+ breast cancer	10.1158/2159-8290.cd-21-1494			0
Novel selective strategies targeting drug-tolerant persister cells in cancer	Craig A. Martin, Jenny Y. Chen, Arun Venkitaraman	2025	Trends in Cancer	10.1016/j.trecan.2024.100973	Various	Various	review	not applicable	not applicable	chemo, TKI, radiation, immunotherapy	quiescence, metabolic rewiring, apoptosis escape, chromatin remodeling, autophagy	none	not evaluated	Review outlines the molecular mechanisms and vulnerabilities of DTPs, highlighting therapeutic strategies targeting redox homeostasis, epigenetic plasticity, and mitophagy pathways.	other	chemo / tki / radiation / immuno	quiescence / apoptosis_escape / chromatin / autophagy / metabolic	none	novel selective strategies targeting drug tolerant persister cells in cancer	10.1016/j.trecan.2024.100973			0
Fighting drug resistance through the targeting of drug-tolerant persister cells	Lucía De Conti, Daniela M. Baraldo, Vera V. Valente, Sabrina M. Garcia, Marcela T. Lizier, Mauro M. Ajzenberg	2021	Cancer Drug Resistance	10.20517/cdr.2021.31	Various	Various	review	not applicable	not applicable	chemo, TKI, radiation, immunotherapy	quiescence, apoptosis escape, stemness, EMT, chromatin remodeling	none	not evaluated	This review details the hallmarks of DTPs and summarizes strategies targeting epigenetic plasticity, phenotypic switching, and non-genetic resistance to overcome therapeutic failure.	other	chemo / tki / radiation / immuno	quiescence / apoptosis_escape / stemness / emt / chromatin	none	fighting drug resistance through the targeting of drug tolerant persister cells	10.20517/cdr.2021.31			0
Fasting-mimicking diet synergizes with ferroptosis against quiescent chemotherapy-resistant cells	Jing Liu, Zehan Chen, Huiting Wang, Yueqiong Wang, Yiwen Zhang, Yaqi Liu, Siyuan Guo, Yuhao Wang, Yiyuan Li, Chenxi Cai, Min Zhuang, Canhua Huang	2023	Nature Communications	10.1038/s41467-023-39060-9	Colorectal cancer	Colorectal cancer	mixed	HCT116, SW620, PDXs, patient samples	imaging, cell cycle, metabolic assay	chemotherapy, FMD, ferroptosis inducer	quiescence, metabolic rewiring, ROS, ferroptosis sensitivity	inhibitor, xenograft	reversible	FMD sensitizes quiescent, chemoresistant CRC cells to ferroptosis. Targeting quiescent metabolic state and lipid peroxidation presents therapeutic opportunity against DTPs.	cellline / xenograft / clinical	chemo / other	quiescence / ros / metabolic / other	inhibitor / xenograft	fasting mimicking diet synergizes with ferroptosis against quiescent chemotherapy resistant cells	10.1038/s41467-023-39060-9	C:\Users\lolin\OneDrive\Escritorio\DTPs\ARTICULO FRONTIERS IN PHARM\ZOTERO_analisis\Nueva carpeta\51-100\Liu-Fasting-mimicking diet synergizes with ferroptosis against quiescent chemotherapy-resistant cells.pdf	0.979798	1
Farnesyltransferase inhibition overcomes resistance to KRASG12C inhibition by targeting drug-tolerant persister cells	Maxime Figarol, Jerome Pineau, David J. Munoz, Tao Yin, Yan Xu, David T. Ting, Benjamin G. Neel, Piro Lito	2024	Cancer Cell	10.1016/j.ccell.2024.05.003	Lung cancer	Lung cancer	mixed	NSCLC cell lines, xenografts, patient-derived organoids	flow cytometry, imaging, cell cycle	adagrasib, tipifarnib	quiescence, chromatin remodeling, apoptosis escape	inhibitor, xenograft	reversible	Tipifarnib sensitizes DTPs to adagrasib by impairing RAS signaling and chromatin state, suppressing DTP survival and preventing relapse in NSCLC models.	cellline / xenograft / organoid	tki / combo	quiescence / chromatin / apoptosis_escape	inhibitor / xenograft	farnesyltransferase inhibition overcomes resistance to krasg12c inhibition by targeting drug tolerant persister cells	10.1016/j.ccell.2024.05.003			0
Expressed Barcoding Enables High-Resolution Tracking of the Evolution of Drug Tolerance	Craig Cotton, Zhi Liu, Hakan Orbay, Shashank Jani, Saurabh Asthana, Gregory R. Wojtkiewicz, Christina Usher, William A. Flavahan, Daniel D. De Carvalho, Bradley E. Bernstein	2024	Cancer Discovery	10.1158/2159-8290.CD-23-1023	Glioma	Glioma	mixed	patient-derived GSCs, xenografts	expressed barcoding, imaging, scRNA-seq, flow cytometry	temozolomide, radiation	chromatin remodeling, stemness, quiescence	xenograft	reversible	Expressed barcoding revealed slow-cycling, stem-like DTPs that arise early and expand under therapy. Chromatin accessibility profiles distinguish DTPs and inform relapse risk.	cellline / xenograft	chemo / radiation	chromatin / stemness / quiescence	xenograft	expressed barcoding enables high resolution tracking of the evolution of drug tolerance	10.1158/2159-8290.cd-23-1023			0
ER stress signaling promotes the survival of cancer “persister cells” tolerant to EGFR tyrosine kinase inhibitors	Hideyuki Terai, Kohei Soejima, Takeshi Yasuda, Sayaka Nakayama, Koji Hamamoto, Kiyoko Sato, Koichi Tomida, Tetsuya Yonesaka, Masayuki Yoshida, Koichi Nishio	2018	Cancer Science	10.1111/cas.13620	Lung cancer	Lung cancer	mixed	NSCLC cell lines (PC9, HCC827), xenografts	cell cycle, flow cytometry, imaging, ATP assay	EGFR TKIs (gefitinib, erlotinib, afatinib)	quiescence, ER stress, apoptosis escape	inhibitor, xenograft	reversible	EGFR-TKI-tolerant persister cells exhibit increased ER stress signaling, which enhances survival. Targeting ER stress pathways impairs DTP maintenance and improves treatment outcomes.	cellline / xenograft	tki	quiescence / apoptosis_escape / other	inhibitor / xenograft	er stress signaling promotes the survival of cancer “persister cells” tolerant to egfr tyrosine kinase inhibitors	10.1111/cas.13620			0
Epigenomic analysis identifies drug-tolerant persister subpopulation using HOPX to develop targeted therapy resistance in lung adenocarcinoma	Yifan Tian, Bin Hu, Teng Zhang, Dandan Ma, Weiling Zhao, Fanfan He, Longfei Huo, Xuefeng Xia, Liang Wu, Qiang Zhang	2024	Signal Transduction and Targeted Therapy	10.1038/s41392-024-01708-6	Lung adenocarcinoma	Lung adenocarcinoma	mixed	PC9, H1975 cell lines; LUAD PDXs and patient samples	scRNA-seq, ATAC-seq, imaging, flow cytometry, cell cycle	osimertinib	quiescence, chromatin remodeling, stemness	KO, KD, xenograft	reversible	HOPX+ DTPs exhibit chromatin and transcriptomic states favoring persistence. HOPX loss abrogates DTP formation and enhances osimertinib sensitivity in LUAD.	cellline / xenograft / clinical	tki	quiescence / chromatin / stemness	KO / KD / xenograft	epigenomic analysis identifies drug tolerant persister subpopulation using hopx to develop targeted therapy resistance in lung adenocarcinoma	10.1038/s41392-024-01708-6			0
Epigenetic alterations and mechanisms that drive drug tolerance and drug-resistant phenotype in cancer	Nishant Thakur, Vishnu R. Ramachandran, Narasimha Murthy, Sudarshan Anand, Sathyanaryanan Koganti, Sudarshan Iyer, Nagarajan Kannan, Rahul K. Kollipara, Narayan G. Avadhani, Narendra Wajapeyee	2021	Cancer Drug Resistance	10.20517/cdr.2020.88	Various	Various	review	not applicable	not applicable	chemo, radiation, TKI, immunotherapy	chromatin remodeling, stemness, EMT, quiescence, apoptosis escape	none	not evaluated	Review discusses how epigenetic plasticity enables DTPs to escape therapies, highlighting histone modifications, chromatin remodeling, and stemness reprogramming as mechanisms underlying drug resistance.	other	chemo / radiation / tki / immuno	chromatin / stemness / emt / quiescence / apoptosis_escape	none	epigenetic alterations and mechanisms that drive drug tolerance and drug resistant phenotype in cancer	10.20517/cdr.2020.88			0
Epigenetic adaptations in drug-tolerant tumor cells	Shruthy S. Suresh, Shilpa Rao, Sendurai A. Mani	2023	Pharmacology & Therapeutics	10.1016/j.pharmthera.2023.108567	Various	Various	review	not applicable	not applicable	chemo, radiation, TKI, immunotherapy	chromatin remodeling, stemness, EMT, quiescence, apoptosis escape	none	not evaluated	This review highlights epigenetic plasticity—including histone modifiers, chromatin state transitions, and transcriptional reprogramming—as key mechanisms supporting DTP persistence and therapy evasion.	other	chemo / radiation / tki / immuno	chromatin / stemness / emt / quiescence / apoptosis_escape	none	epigenetic adaptations in drug tolerant tumor cells	10.1016/j.pharmthera.2023.108567			0
EMT: A mechanism for escape from EGFR-targeted therapy in lung cancer	Ekaterina Tulchinsky, Olga Demidov, Alan G. P. Kohler, Martin S. Knight	2019	Biochimica et Biophysica Acta - Reviews on Cancer	10.1016/j.bbcan.2019.01.003	Lung cancer	Lung cancer	review	not applicable	not applicable	EGFR TKIs	EMT, quiescence, stemness, apoptosis escape	none	not evaluated	EMT contributes to DTP formation and resistance to EGFR-targeted therapies by enhancing cellular plasticity, survival, and invasiveness in lung cancer.	other	tki	emt / quiescence / stemness / apoptosis_escape	none	emt a mechanism for escape from egfr targeted therapy in lung cancer	10.1016/j.bbcan.2019.01.003			0
Emerging Insights into Targeted Therapy-Tolerant Persister Cells in Cancer	Heidie Frisco Cabanos, Aaron N. Hata	2021	Cancers	10.3390/cancers13112666	Various	Various	review	not applicable	not applicable	EGFR TKIs, targeted therapies	chromatin remodeling, EMT, stemness, apoptosis escape, quiescence	none	reversible	Persister cells evade targeted therapy through reversible, non-genetic mechanisms such as epigenetic reprogramming, dormancy, and plasticity; eliminating them could prevent resistance and relapse.	other	tki	chromatin / emt / stemness / apoptosis_escape / quiescence	none	emerging insights into targeted therapy tolerant persister cells in cancer	10.3390/cancers13112666			0
Elevated methionine flux drives pyrimidine synthesis to promote gemcitabine resistance in pancreatic cancer	El-Kenawi A, Gnanaprakasam JN, Chung K, Ma X, Zhang Y, Muralidharan S, Jala VR, Beavers W, Hu J, Lamichhane P, et al.	2023	Cell Metabolism	10.1016/j.cmet.2023.03.002	Pancreatic cancer	Pancreatic cancer	mixed	pancreatic cancer cell lines, PDX, patient samples	metabolic assay, cell cycle, imaging	gemcitabine	metabolic rewiring, quiescence	KO, KD, xenograft	reversible	Methionine-driven metabolic reprogramming sustains pyrimidine pools and promotes a quiescent, drug-tolerant phenotype under gemcitabine pressure.	cellline / xenograft / clinical	chemo	metabolic / quiescence	KO / KD / xenograft	elevated methionine flux drives pyrimidine synthesis to promote gemcitabine resistance in pancreatic cancer	10.1016/j.cmet.2023.03.002			0
EGFR to SRC family tyrosine kinase switch drives DTP state and relapse in EGFR mutant NSCLC	Ankita Chaudhary, Ryan M. Nystrom, Iona Cheplygina, Tanisha R. Lopes, Jeff Settleman, Pratik S. Bhojnagarwala, et al.	2025	Nature Cancer	10.1038/s41571-025-00947-5	Lung cancer	Lung cancer	mixed	NSCLC cell lines (PC9, H1975), xenografts, patient samples	cell cycle, scRNA-seq, flow cytometry, imaging	osimertinib	quiescence, EMT, apoptosis escape, chromatin remodeling	inhibitor, xenograft	reversible	SRC activation sustains DTP state after EGFR inhibition. SRC inhibition disrupts chromatin accessibility, EMT, and survival programs, sensitizing DTPs and preventing relapse.	cellline / xenograft / clinical	tki	quiescence / emt / apoptosis_escape / chromatin	inhibitor / xenograft	egfr to src family tyrosine kinase switch drives dtp state and relapse in egfr mutant nsclc	10.1038/s41571-025-00947-5			0
Effective targeting of breast cancer by the inhibition of P-glycoprotein mediated removal of toxic lipid peroxidation	Kitti Szebenyi, Ágnes Sebestyén, Judit Szabó, Mónika Nagy-Pénzes, Péter Bai, László Hackler, Lajos Haracska, Gergely Szakács	2021	Redox Biology	10.1016/j.redox.2021.102125	Breast cancer	Breast cancer	mixed	MCF7, MDA-MB-231, xenografts	metabolic assay, cell cycle, imaging	doxorubicin, verapamil (P-gp inhibitor), ferroptosis	ROS, apoptosis escape, metabolic rewiring	inhibitor, xenograft	not evaluated	P-glycoprotein inhibition sensitizes breast cancer cells to oxidative lipid damage and ferroptosis, counteracting drug-tolerant phenotypes and increasing therapy efficacy.	cellline / xenograft	chemo / other	ros / apoptosis_escape / metabolic	inhibitor / xenograft	effective targeting of breast cancer by the inhibition of p glycoprotein mediated removal of toxic lipid peroxidation	10.1016/j.redox.2021.102125			0
EGFR-TKIs-induced DPP drives metabolic heterogeneity and drug tolerance in lung adenocarcinoma	Zhang Y, Ma L, Wang J, Liu Y, Zhao C, Wang S, Xu X, Zhang L, et al.	2025	Nature Communications	10.1038/s41467-025-49587-3	Lung adenocarcinoma	Lung adenocarcinoma	mixed	LUAD cell lines (PC9, H1975), xenografts, clinical samples	metabolic assay, cell cycle, imaging, scRNA-seq	EGFR-TKIs (osimertinib)	metabolic rewiring, quiescence, apoptosis escape	inhibitor, xenograft	reversible	EGFR-TKIs induce a distinct persister phenotype (DPP) with heterogeneous metabolic states and reduced proliferation. DPPs evade apoptosis and retain the potential to repopulate tumors.	cellline / xenograft / clinical	tki	metabolic / quiescence / apoptosis_escape	inhibitor / xenograft	egfr tkis induced dpp drives metabolic heterogeneity and drug tolerance in lung adenocarcinoma	10.1038/s41467-025-49587-3			0
Early steps of resistance to targeted therapy in non-small-cell lung cancer harboring EGFR mutation or ALK rearrangement	Delahaye E, Foll M, Guerin M, Parra-Palau JL, Vacher S, Gentien D, Poupon MF, de Koning L, et al.	2022	EMBO Molecular Medicine	10.15252/emmm.202114235	Non-small-cell lung cancer	Lung cancer	mixed	NSCLC cell lines (H3122, HCC827, PC9), xenografts	imaging, cell cycle, scRNA-seq, flow cytometry	EGFR inhibitors (gefitinib), ALK inhibitors (crizotinib, ceritinib)	quiescence, apoptosis escape, stemness	xenograft, inhibitor	reversible	Early DTPs from EGFR/ALK-driven NSCLC show downregulated proliferation and altered expression of lineage and survival genes. Therapeutic pressure reprograms cell state and plasticity.	cellline / xenograft	tki	quiescence / apoptosis_escape / stemness	xenograft / inhibitor	early steps of resistance to targeted therapy in non small cell lung cancer harboring egfr mutation or alk rearrangement	10.15252/emmm.202114235			0
Dynamic single-cell RNA-sequencing reveals genetic programs underlying TKI persistence in EGFR-mutant NSCLC	Sehgal R, Srivastava R, Arias-Garcia M, Rodriguez BL, Yao J, Garcia-Milian R, Rimm DL, Stern DF, et al.	2021	Cell Reports	10.1016/j.celrep.2021.109141	EGFR-mutant NSCLC	Lung cancer	mixed	NSCLC cell lines (PC9), patient-derived samples	scRNA-seq, cell cycle, flow cytometry	erlotinib, osimertinib	stemness, quiescence, chromatin remodeling, apoptosis escape	KD, xenograft	reversible	scRNA-seq profiling of TKI-treated NSCLC cells identified transient cell states with high expression of stemness and survival genes. These states precede resistance and are reversible.	cellline / clinical	tki	stemness / quiescence / chromatin / apoptosis_escape	KD / xenograft	dynamic single cell rna sequencing reveals genetic programs underlying tki persistence in egfr mutant nsclc	10.1016/j.celrep.2021.109141			0
DUSP inhibition overcomes neuregulin-induced drug tolerance in HER2-amplified breast cancer	Momeny M, Ghassami F, Fallahi-Sichani M, Esmaeili R, Barghi F, Yousefi H, Zagham A, et al.	2024	Cancer Letters	10.1016/j.canlet.2024.216668	HER2-amplified breast cancer	Lung cancer	in vitro	BT-474, SK-BR-3 breast cancer cell lines	cell cycle, MTT, imaging	lapatinib ± neuregulin, DUSP inhibitors	apoptosis escape, quiescence	inhibitor	reversible	Neuregulin-induced drug-tolerant state was reversed by DUSP inhibition, restoring lapatinib sensitivity through induction of apoptosis in HER2+ breast cancer cells.	cellline	tki	apoptosis_escape / quiescence	inhibitor	dusp inhibition overcomes neuregulin induced drug tolerance in her2 amplified breast cancer	10.1016/j.canlet.2024.216668			0
Drug-tolerant persister cells in cancer: the cutting edges and future directions	Pu Y, Zhang M, Zhang Z	2024	Frontiers in Oncology	10.3389/fonc.2024.1353604	Various	Various	review	not applicable	not applicable	chemo, radiation, immunotherapy, TKI, targeted therapy	quiescence, apoptosis escape, stemness, metabolic rewiring, EMT, chromatin remodeling	none	not evaluated	This review outlines recent mechanisms and strategies related to DTPs across cancers, emphasizing their quiescent and reversible nature, and the molecular adaptations enabling persistence.	other	chemo / radiation / immuno / tki / other	quiescence / apoptosis_escape / stemness / metabolic / emt / chromatin	none	drug tolerant persister cells in cancer the cutting edges and future directions	10.3389/fonc.2024.1353604	C:\Users\lolin\OneDrive\Escritorio\DTPs\ARTICULO FRONTIERS IN PHARM\ZOTERO_analisis\Nueva carpeta\51-100\Pu Y-Drug-tolerant persister cells in cancer the cutting edges and future directions.pdf	0.969325	1
Drug-tolerant persister cells in cancer therapy	Dhanyamraju PK, Krämer OH	2022	Trends in Cancer	10.1016/j.trecan.2022.02.004	Various	Various	review	not applicable	not applicable	chemo, TKI, immunotherapy, radiation	quiescence, apoptosis escape, stemness, metabolic rewiring, chromatin remodeling	none	not evaluated	DTPs survive initial treatment via non-genetic adaptations, including metabolic plasticity, epigenetic remodeling, and dormancy-like states, posing a challenge for durable therapeutic response.	other	chemo / tki / immuno / radiation	quiescence / apoptosis_escape / stemness / metabolic / chromatin	none	drug tolerant persister cells in cancer therapy	10.1016/j.trecan.2022.02.004			0
Drug-tolerant persister cancer cells	Pengliang Wang, Bin Ke, Gang Ma	2024	Journal of the National Cancer Center	10.1016/j.jncc.2023.12.002	Various	Various	review	not applicable	not applicable	chemo, TKI, MEK inhibitor	quiescence, EMT, stemness, apoptosis escape, DNA repair, ROS, metabolic rewiring, chromatin remodeling	none	reversible	DTPCs are defined by high plasticity, reversible drug tolerance, and heterogeneity; their survival depends on epigenetic and metabolic rewiring and evasion of apoptosis.	other	chemo / tki / other	quiescence / emt / stemness / apoptosis_escape / dna_repair / ros / metabolic / chromatin	none	drug tolerant persister cancer cells	10.1016/j.jncc.2023.12.002			0
Drug-induced tolerant persisters in cancer: definition, mechanisms, and targeting strategies	Liu Z, Zeng F, Zhao C, Xu Y, Wu M, Yang Z	2025	Trends in Pharmacological Sciences	10.1016/j.tips.2025.07.005	Various	Various	review	not applicable	not applicable	chemo, TKI, targeted therapy, radiation	quiescence, EMT, stemness, metabolic rewiring, apoptosis escape, ROS, DNA repair, chromatin remodeling	none	reversible	The review defines DTPs as transient, non-mutated cells that survive initial therapies through dormancy and phenotypic plasticity, and discusses targeting strategies involving metabolic and epigenetic vulnerabilities.	other	chemo / tki / radiation / other	quiescence / emt / stemness / metabolic / apoptosis_escape / ros / dna_repair / chromatin	none	drug induced tolerant persisters in cancer definition mechanisms and targeting strategies	10.1016/j.tips.2025.07.005			0
Drug-tolerant persister cell plasticity: The root of therapy resistance and disease relapse	He Y, Yu X, Guo T, Chen Y, Wang Y, Zhang Q	2024	Cancer Letters	10.1016/j.canlet.2024.216736	Various	Various	review	not applicable	not applicable	chemo, radiation, TKI, immunotherapy, targeted therapy	quiescence, EMT, stemness, apoptosis escape, metabolic rewiring, ROS, DNA repair, chromatin remodeling	none	reversible	The review highlights the plasti					drug tolerant persister cell plasticity the root of therapy resistance and disease relapse	10.1016/j.canlet.2024.216736			0
Drug tolerance to EGFR tyrosine kinase inhibitors in lung cancers with EGFR mutations	Kenichi Suda, Tetsuya Mitsudomi	2021	Lung Cancer	10.1016/j.lungcan.2021.06.010	Lung cancer (EGFR-mutant)	Lung cancer	review	not applicable	not applicable	EGFR-TKIs (gefitinib, erlotinib, osimertinib)	quiescence, EMT, stemness, apoptosis escape, chromatin remodeling, metabolic rewiring	none	reversible	DTPs in EGFR-mutant lung cancers emerge early and survive via non-genetic adaptations such as EMT, metabolic changes, and dormancy. These cells may later acquire resistance mutations.	other	tki	quiescence / emt / stemness / apoptosis_escape / chromatin / metabolic	none	drug tolerance to egfr tyrosine kinase inhibitors in lung cancers with egfr mutations	10.1016/j.lungcan.2021.06.010			0
Drug tolerance and persistence to EGFR inhibitors in EGFR-mutant non-small cell lung cancer	Shi P, Yu HA, Arcila ME, Fan Y	2025	Trends in Cancer	10.1016/j.trecan.2025.10.002	EGFR-mutant non-small cell lung cancer	Lung cancer	review	not applicable	not applicable	EGFR-TKIs (osimertinib, gefitinib, erlotinib, afatinib)	quiescence, stemness, apoptosis escape, metabolic rewiring, chromatin remodeling	none	reversible	Reviews EGFR-TKI tolerance in NSCLC, highlighting DTPs as reversible cell states with diverse mechanisms including stemness and epigenetic/metabolic adaptation contributing to survival.	other	tki	quiescence / stemness / apoptosis_escape / metabolic / chromatin	none	drug tolerance and persistence to egfr inhibitors in egfr mutant non small cell lung cancer	10.1016/j.trecan.2025.10.002			0
Diverse drug-resistance mechanisms can emerge from drug-tolerant cancer persister cells	Ramirez M, Rajaram S, Steininger RJ, Osipchuk D, Roth MA, Morinishi LS, Evans L, Ji W, Hsu CH, Thurley K, Wei S, Zhou A, Koong AC, Mumenthaler SM, Spence R, et al.	2016	Nature Communications	10.1038/ncomms10690	Multiple (PC9 lung cancer cells, others)	Multiple (PC	mixed	cell lines (PC9, multiple), mouse xenografts	imaging, cell cycle, scRNA-seq	erlotinib, docetaxel	quiescence, stemness, chromatin remodeling	xenograft	reversible	DTPs show low proliferation, distinct transcriptional signatures and chromatin accessibility; they enable emergence of diverse resistant clones after drug withdrawal.	cellline / xenograft	tki / chemo	quiescence / stemness / chromatin	xenograft	diverse drug resistance mechanisms can emerge from drug tolerant cancer persister cells	10.1038/ncomms10690			0
Differentiation-state plasticity is a targetable resistance mechanism in basal-like breast cancer	Risom T, Azizi E, Rein J, Fores J, Sun R, Jackson D, Sala L, et al.	2018	Nature Communications	10.1038/s41467-018-03859-1	Basal-like breast cancer	Lung cancer	mixed	patient-derived xenografts (PDX), primary tumors, cell lines	scRNA-seq, cell cycle, flow cytometry, imaging	chemotherapy (docetaxel)	quiescence, stemness, chromatin remodeling	xenograft, KD	reversible	Chemotherapy enriches for a quiescent, mesenchymal-like, drug-tolerant subpopulation in basal-like breast tumors, marked by differentiation-state plasticity and targetable via BET inhibitors.	xenograft / clinical / cellline	chemo	quiescence / stemness / chromatin	xenograft / KD	differentiation state plasticity is a targetable resistance mechanism in basal like breast cancer	10.1038/s41467-018-03859-1			0
Development of resistance to FGFR inhibitors in cancers harbouring FGFR alterations	Pettitt SJ, Hong A, Blakemore SJ, Wieteska L, Iorio F, et al.	2023	Nature Communications	10.1038/s41467-023-40625-2	FGFR-altered cancers (cholangiocarcinoma, urothelial, others)	Lung cancer	mixed	cell lines, xenografts, patient samples	cell cycle, flow cytometry, imaging	FGFR inhibitors (infigratinib, pemigatinib, TAS-120)	quiescence, chromatin remodeling, stemness	xenograft, KD	reversible	A subpopulation of FGFR-driven cancer cells survives FGFR inhibition via reversible tolerance involving cell-cycle exit and epigenetic remodeling, ultimately acquiring resistance mutations.	cellline / xenograft / clinical	tki	quiescence / chromatin / stemness	xenograft / KD	development of resistance to fgfr inhibitors in cancers harbouring fgfr alterations	10.1038/s41467-023-40625-2			0
Cycling persister cells	Anna Dart (resumen de Oren Y. et al., 2021)	2021	Nature Reviews Cancer	10.1038/s41571-021-00546-4	Lung cancer, breast cancer, melanoma, colorectal	Lung cancer	mixed	PC9 cells, HER2+ breast cancer cells, BRAF-mutant melanoma and colorectal cancer cells, mouse model	cell cycle, scRNA-seq, metabolic profiling	osimertinib, lapatinib, dabrafenib	ROS, metabolic rewiring (fatty acid oxidation), quiescence	inhibitor, mouse model	reversible	Cycling DTPs rely on redox balance and fatty acid oxidation; inhibiting FAO reduces their proliferation. Signatures are conserved across models and human tumor samples.	cellline / xenograft / clinical	tki / other	ros / metabolic / quiescence	inhibitor / xenograft	cycling persister cells	10.1038/s41571-021-00546-4			0
Cycling cancer persister cells arise from lineages with distinct programs	Oren Y, Tsai JM, Lien EC, Lummertz da Rocha E, Hao Y, et al.	2021	Nature	10.1038/s41586-021-03729-5	Lung cancer (PC9), melanoma, colorectal	Lung cancer	mixed	PC9 cells, patient-derived melanoma and colorectal, mouse xenografts	scRNA-seq, cell cycle, metabolic profiling	osimertinib, lapatinib, dabrafenib	metabolic rewiring (fatty acid oxidation), ROS, quiescence	xenograft, inhibitor	reversible	Cycling DTPs emerge from pre-existing lineages with FAO-dependent survival. Their metabolic signature is conserved in human tumors and mouse xenografts, and is targetable by FAO inhibition.	cellline / xenograft / clinical	tki / other	metabolic / ros / quiescence	xenograft / inhibitor	cycling cancer persister cells arise from lineages with distinct programs	10.1038/s41586-021-03729-5			0
Combined Radiation and Endocrine Therapies Elicit Benefit in ER+ Breast Cancer	Johnson AL, Tau S, Sloop AM, Dai T, Roberts AM, Muskus P, Warren A, Kleist SA, Hampsch RA, Jorns JM, et al.	2025	Cancers	10.3390/cancers17121921	ER+ breast cancer	ER+ breast	mixed	MCF-7, T47D, ZR75-1; xenograft in NSG mice	imaging, flow cytometry, oxidative stress markers (NRF2, GSH/GSSG, NADPH), tumor regrowth	endocrine therapy (hormone deprivation), radiation (CDR, UHDR)	ROS, oxidative stress, apoptosis escape	xenograft	not evaluated	Combined endocrine therapy and radiation increased oxidative stress and apoptosis in ER+ breast cancer DTPs; combination therapy delayed tumor regrowth in xenografts.	cellline / xenograft	combo	ros / apoptosis_escape	xenograft	combined radiation and endocrine therapies elicit benefit in er+ breast cancer	10.3390/cancers17121921			0
Colorectal cancer cells enter a diapause-like DTP state to survive chemotherapy	Rehman SK, Haynes J, Collignon E, et al.	2021	Cell	10.1016/j.cell.2021.06.032	Colorectal cancer	Colorectal cancer	mixed	organoids, PDX, cell lines, patient samples	scRNA-seq, imaging, cell cycle, metabolic profiling	chemotherapy (5-FU, irinotecan, oxaliplatin)	quiescence, chromatin remodeling, metabolic rewiring	xenograft, inhibitor	reversible	Colorectal cancer cells survive chemotherapy by entering a diapause-like DTP state marked by global chromatin repression, metabolic shutdown, and reversibility; observed in patient-derived organoids and PDXs.	organoid / xenograft / cellline / clinical	chemo	quiescence / chromatin / metabolic	xenograft / inhibitor	colorectal cancer cells enter a diapause like dtp state to survive chemotherapy	10.1016/j.cell.2021.06.032			0
Unveiling the mechanisms and challenges of drug-tolerant persister cells in cancer therapy	Khan M, Nawaz MA, Mukhtar S, et al.	2024	Molecular Cancer	10.1186/s12943-024-02058-0	Multiple cancers	Multiple cancers	review	not applicable	not applicable	chemotherapy, targeted therapy, immunotherapy	quiescence, EMT, stemness, chromatin remodeling, ROS, metabolic rewiring, autophagy, apoptosis escape, DNA repair	none	reversible	Comprehensive review of DTP mechanisms across cancer types, highlighting survival via dormancy, epigenetic remodeling, and metabolic adaptation. Discusses clinical challenges and therapeutic targets.	other	chemo / tki / immuno	quiescence / emt / stemness / chromatin / ros / metabolic / autophagy / apoptosis_escape / dna_repair	none	unveiling the mechanisms and challenges of drug tolerant persister cells in cancer therapy	10.1186/s12943-024-02058-0			0
Transcription factor ZNF enhances erlotinib resistance by maintaining drug-tolerant persister cell plasticity in lung adenocarcinoma	Liang H, Zhang Q, Wang Y, Yu J, et al.	2024	Molecular Therapy – Nucleic Acids	10.1016/j.omtn.2024.03.015	Lung adenocarcinoma	Lung adenocarcinoma	mixed	PC9, HCC827 cell lines; xenografts	imaging, flow cytometry, scRNA-seq, cell cycle	erlotinib	stemness, quiescence, chromatin remodeling	KD, xenograft	reversible	ZNF121 promotes DTP cell plasticity and erlotinib resistance by regulating chromatin accessibility and maintaining stemness in lung adenocarcinoma models.	cellline / xenograft	tki	stemness / quiescence / chromatin	KD / xenograft	transcription factor znf enhances erlotinib resistance by maintaining drug tolerant persister cell plasticity in lung adenocarcinoma	10.1016/j.omtn.2024.03.015			0
Targeting of drug-tolerant persister cells as an approach to counter drug resistance in non-small cell lung cancer	Izumi M, Kawakami T, Eguchi H, et al.	2024	Cancer Drug Resistance	10.20517/cdr.2023.110	Non-small cell lung cancer (NSCLC)	Lung cancer	mixed	NSCLC cell lines (PC9, H1975), mouse xenografts	imaging, flow cytometry, ATP assay	osimertinib	quiescence, chromatin remodeling	xenograft, inhibitor	reversible	DTPs to osimertinib in NSCLC are maintained by epigenetic suppression and reversible quiescence; combination with SAHA reduces DTP survival and tumor growth.	cellline / xenograft	tki	quiescence / chromatin	xenograft / inhibitor	targeting of drug tolerant persister cells as an approach to counter drug resistance in non small cell lung cancer	10.20517/cdr.2023.110			0
Targeting FABP4/UCP2 axis to overcome cetuximab resistance in obesity-driven CRC with drug-tolerant persister cells	Cheng Yi, Liu W, Li C, et al.	2025	Signal Transduction and Targeted Therapy	10.1038/s41392-024-01727-6	Colorectal cancer (CRC), obesity-driven	Lung cancer	mixed	DIO mice, CRC cell lines (DLD1, HCT116), patient samples	flow cytometry, imaging, ATP assay, scRNA-seq	cetuximab	metabolic rewiring (lipid metabolism), ROS, apoptosis escape	xenograft, inhibitor	reversible	Obesity promotes DTP survival via the FABP4/UCP2 axis and metabolic rewiring; inhibition of FABP4 or UCP2 restores cetuximab sensitivity and reduces DTPs in obese CRC models.	xenograft / cellline / clinical	other	metabolic / ros / apoptosis_escape	xenograft / inhibitor	targeting fabp4 ucp2 axis to overcome cetuximab resistance in obesity driven crc with drug tolerant persister cells	10.1038/s41392-024-01727-6			0
The AML microenvironment catalyzes a stepwise evolution to gilteritinib resistance	Joshi S, Berthon C, Kühn MW, et al.	2023	Nature	10.1038/s41586-023-06640-1	Acute myeloid leukemia (AML)	Acute myeloid	mixed	AML cell lines (MV4;11, MOLM13), PDX, patient samples	flow cytometry, cell cycle, scRNA-seq	gilteritinib	quiescence, stemness, chromatin remodeling	xenograft, KD, inhibitor	reversible	Gilteritinib treatment in AML leads to a persister state maintained by stemness and chromatin programs, evolving through transcriptional rewiring under microenvironmental cues.	cellline / xenograft / clinical	tki	quiescence / stemness / chromatin	xenograft / KD / inhibitor	the aml microenvironment catalyzes a stepwise evolution to gilteritinib resistance	10.1038/s41586-023-06640-1			0
